# Supplementary material for: The mediating role of metabolites between gut microbiome and Hirschsprung disease: a bidirectional two-step Mendelian randomization study
Source: Front Pediatr. 2024 Aug 27;12:1371933. doi: 10.3389/fped.2024.1371933 (PMC11384983; doi:10.3389/fped.2024.1371933)
Supplement: Supplementary file 2 [file Datasheet2.xlsx]

## Sheet: GM
Sheet S1. SNPs selected as IVs for GM
chr.exposure	pos.exposure	SNP	other_allele.exposure	effect_allele.exposure	beta.exposure	se.exposure	pval.exposure	samplesize.exposure	F	exposure	mr_keep.exposure	pval_origin.exposure	id.exposure	eaf.exposure	data_source.exposure
6	67207371	rs34583783	T	G	0.126596	0.0268461	4.49e-06	7468	22.2371	Actinomyces	TRUE	reported	WiiDps	NA	textfile
15	99492313	rs2715439	T	C	0.0746684	0.0164822	6.27e-06	7468	20.5232	Actinomyces	TRUE	reported	WiiDps	NA	textfile
10	4782841	rs4146653	A	G	0.0985224	0.0214182	4.5e-06	7468	21.1594	Actinomyces	TRUE	reported	WiiDps	NA	textfile
6	133007480	rs35011108	G	A	0.232634	0.0512044	6.34e-06	3515	20.641	Actinomyces	TRUE	reported	WiiDps	NA	textfile
6	169224781	rs4073240	A	G	0.0749687	0.0167368	7.94e-06	7468	20.0638	Actinomyces	TRUE	reported	WiiDps	NA	textfile
10	127532121	rs7915461	C	T	0.18776	0.0401636	5.92e-06	5282	21.8544	Actinomyces	TRUE	reported	WiiDps	NA	textfile
10	121356829	rs10787984	C	G	0.094316	0.0213513	9.62e-06	7468	19.5129	Actinomyces	TRUE	reported	WiiDps	NA	textfile
4	171281359	rs7680684	T	C	-0.083381	0.0168901	9.77e-07	8243	24.3708	Adlercreutzia	TRUE	reported	Mf92rd	NA	textfile
1	201061818	rs2147798	G	C	0.0922959	0.0192121	1.4e-06	8243	23.0788	Adlercreutzia	TRUE	reported	Mf92rd	NA	textfile
5	94059857	rs80078995	T	A	-0.11324	0.0232586	1.57e-06	8243	23.7044	Adlercreutzia	TRUE	reported	Mf92rd	NA	textfile
18	75009770	rs2717140	T	C	-0.119225	0.0251081	2.05e-06	8243	22.548	Adlercreutzia	TRUE	reported	Mf92rd	NA	textfile
6	123909083	rs9490822	T	C	-0.0734512	0.0155789	2.54e-06	8243	22.2292	Adlercreutzia	TRUE	reported	Mf92rd	NA	textfile
7	48844151	rs13231526	A	C	0.143237	0.0311654	4.81e-06	8051	21.1234	Adlercreutzia	TRUE	reported	Mf92rd	NA	textfile
1	69444163	rs6664405	C	T	-0.0953084	0.0210752	5.23e-06	8051	20.4513	Adlercreutzia	TRUE	reported	Mf92rd	NA	textfile
10	135204950	rs1046175	G	C	0.112758	0.0255994	6.36e-06	8051	19.4015	Adlercreutzia	TRUE	reported	Mf92rd	NA	textfile
17	48864179	rs9915817	C	T	0.0749219	0.016833	8.22e-06	8243	19.8104	Adlercreutzia	TRUE	reported	Mf92rd	NA	textfile
3	105355971	rs55719207	A	G	-0.0699243	0.0158036	9.61e-06	8243	19.5769	Adlercreutzia	TRUE	reported	Mf92rd	NA	textfile
11	98386085	rs11604400	T	C	-0.102524	0.0234834	9.74e-06	8107	19.0604	Adlercreutzia	TRUE	reported	Mf92rd	NA	textfile
4	95027272	rs11729256	C	T	0.0750473	0.0150184	6.58e-07	11860	24.9702	Akkermansia	TRUE	reported	aRGL61	NA	textfile
11	130280667	rs4936098	G	A	0.0649225	0.0135934	1.1e-06	11857	22.8105	Akkermansia	TRUE	reported	aRGL61	NA	textfile
6	56341481	rs9349825	G	A	-0.0703407	0.0147133	2.6e-06	11857	22.8557	Akkermansia	TRUE	reported	aRGL61	NA	textfile
10	5073050	rs11252894	C	A	0.0768578	0.0166061	3.15e-06	11863	21.4211	Akkermansia	TRUE	reported	aRGL61	NA	textfile
4	100544188	rs74542928	C	T	0.112623	0.0236434	1.48e-06	11215	22.6898	Akkermansia	TRUE	reported	aRGL61	NA	textfile
10	11389614	rs3995795	T	C	0.0641175	0.0140999	5.22e-06	11689	20.6785	Akkermansia	TRUE	reported	aRGL61	NA	textfile
16	81063149	rs2602429	T	C	0.0745352	0.0156201	2.72e-06	11689	22.7695	Akkermansia	TRUE	reported	aRGL61	NA	textfile
1	41074472	rs61779207	A	G	-0.0760539	0.0167769	6.32e-06	11590	20.5503	Akkermansia	TRUE	reported	aRGL61	NA	textfile
1	105422565	rs11184341	C	G	0.0655855	0.0142236	4.06e-06	11863	21.2615	Akkermansia	TRUE	reported	aRGL61	NA	textfile
18	49473635	rs117107102	G	A	0.204406	0.0431629	3.01e-06	4974	22.4268	Akkermansia	TRUE	reported	aRGL61	NA	textfile
15	97570657	rs12908520	A	G	0.061772	0.0130954	2.26e-06	11862	22.2509	Akkermansia	TRUE	reported	aRGL61	NA	textfile
12	130309670	rs111862613	C	T	0.0911199	0.0196748	3.39e-06	11620	21.4489	Akkermansia	TRUE	reported	aRGL61	NA	textfile
20	31867840	rs941682	A	G	-0.0632957	0.0143777	9.17e-06	11808	19.3808	Akkermansia	TRUE	reported	aRGL61	NA	textfile
7	135778919	rs67281112	C	G	0.0634575	0.0137846	3.92e-06	17090	21.1923	Alistipes	TRUE	reported	vnVz0Y	NA	textfile
1	19790706	rs67705352	G	T	-0.0532404	0.0110864	1.65e-06	17567	23.0622	Alistipes	TRUE	reported	vnVz0Y	NA	textfile
7	62443498	rs11769002	A	G	-0.0528793	0.0109389	1.45e-06	17571	23.3683	Alistipes	TRUE	reported	vnVz0Y	NA	textfile
11	17511427	rs7129639	A	C	-0.0524955	0.0109584	1.78e-06	17571	22.9484	Alistipes	TRUE	reported	vnVz0Y	NA	textfile
9	14080129	rs1689282	C	A	-0.0520061	0.0113942	5.28e-06	17090	20.8325	Alistipes	TRUE	reported	vnVz0Y	NA	textfile
5	177755179	rs11958296	G	A	-0.0981222	0.0218272	9.3e-06	16214	20.2087	Alistipes	TRUE	reported	vnVz0Y	NA	textfile
21	40580258	rs8130320	G	A	-0.049002	0.010717	4.84e-06	17571	20.9064	Alistipes	TRUE	reported	vnVz0Y	NA	textfile
11	130887552	rs2875322	C	T	-0.0580945	0.0131432	8.78e-06	17459	19.5373	Alistipes	TRUE	reported	vnVz0Y	NA	textfile
8	144428720	rs2450745	C	A	-0.080524	0.0184702	7.12e-06	17571	19.0068	Alistipes	TRUE	reported	vnVz0Y	NA	textfile
9	112120264	rs62576416	C	T	0.0492647	0.0109733	7.5e-06	17564	20.1557	Alistipes	TRUE	reported	vnVz0Y	NA	textfile
17	52776479	rs34417064	G	A	-0.048202	0.0106868	7.01e-06	17570	20.3437	Alistipes	TRUE	reported	vnVz0Y	NA	textfile
2	178000949	rs12990744	T	C	-0.0776618	0.0172986	8.21e-06	16694	20.1556	Alistipes	TRUE	reported	vnVz0Y	NA	textfile
13	38058413	rs6563550	C	T	0.0752558	0.017126	3.97e-06	17571	19.3094	Alistipes	TRUE	reported	vnVz0Y	NA	textfile
9	79110160	rs602075	G	A	0.168974	0.0296976	3.57e-08	3212	32.3742	Allisonella	TRUE	reported	79P6uD	NA	textfile
9	100150556	rs35778461	T	C	0.146679	0.0297186	1.21e-06	3212	24.3601	Allisonella	TRUE	reported	79P6uD	NA	textfile
2	33607071	rs6742198	A	G	0.149152	0.0316484	3.35e-06	3182	22.2102	Allisonella	TRUE	reported	79P6uD	NA	textfile
5	114286707	rs1901739	G	T	0.115769	0.0248626	3.59e-06	3212	21.6814	Allisonella	TRUE	reported	79P6uD	NA	textfile
7	137968010	rs76904847	A	G	0.148523	0.0334857	6.09e-06	3182	19.6731	Allisonella	TRUE	reported	79P6uD	NA	textfile
10	122413451	rs7898615	G	T	0.167966	0.0373586	8.87e-06	3212	20.2145	Allisonella	TRUE	reported	79P6uD	NA	textfile
11	88632972	rs594561	T	C	0.112231	0.0251681	9.41e-06	3212	19.8849	Allisonella	TRUE	reported	79P6uD	NA	textfile
18	75370866	rs685403	C	G	-0.175203	0.0404474	4.88e-06	3212	18.763	Allisonella	TRUE	reported	79P6uD	NA	textfile
8	69994816	rs12675596	T	G	0.145669	0.0290678	9.64e-07	3008	25.1136	Alloprevotella	TRUE	reported	ch3OCz	NA	textfile
4	189076705	rs58212166	G	A	-0.161506	0.0359102	7.94e-06	3005	20.2274	Alloprevotella	TRUE	reported	ch3OCz	NA	textfile
21	40993008	rs34619204	A	G	-0.156037	0.0344392	8.84e-06	3003	20.528	Alloprevotella	TRUE	reported	ch3OCz	NA	textfile
3	79794395	rs17380632	T	A	0.125564	0.0280409	9.27e-06	3009	20.0515	Alloprevotella	TRUE	reported	ch3OCz	NA	textfile
3	152805600	rs4680035	G	A	-0.119599	0.0259446	4.99e-06	3007	21.2503	Alloprevotella	TRUE	reported	ch3OCz	NA	textfile
21	36053643	rs2154444	G	T	0.138234	0.0308961	8.37e-06	3009	20.0182	Alloprevotella	TRUE	reported	ch3OCz	NA	textfile
12	117811409	rs816292	C	T	-0.113003	0.02204	2.64e-07	5017	26.2877	Anaerofilum	TRUE	reported	LkmBYv	NA	textfile
2	191139151	rs79598899	T	C	0.182586	0.0357284	3.75e-07	4709	26.1159	Anaerofilum	TRUE	reported	LkmBYv	NA	textfile
1	247145690	rs4506496	A	G	0.10309	0.0212861	1.49e-06	4935	23.4552	Anaerofilum	TRUE	reported	LkmBYv	NA	textfile
3	129686434	rs712981	C	A	0.10076	0.0202902	6.83e-07	5051	24.6603	Anaerofilum	TRUE	reported	LkmBYv	NA	textfile
10	125294406	rs17105491	C	G	-0.193107	0.0411187	1.57e-06	4856	22.0557	Anaerofilum	TRUE	reported	LkmBYv	NA	textfile
11	1051715	rs10794359	C	T	-0.0953524	0.02006	2.23e-06	4994	22.5945	Anaerofilum	TRUE	reported	LkmBYv	NA	textfile
14	30991358	rs17096874	T	C	-0.126337	0.0268919	2.86e-06	5051	22.0708	Anaerofilum	TRUE	reported	LkmBYv	NA	textfile
17	6450532	rs356049	A	G	0.132603	0.0289802	6.56e-06	4994	20.9365	Anaerofilum	TRUE	reported	LkmBYv	NA	textfile
2	3838940	rs1563175	C	A	0.0923834	0.0202157	5.54e-06	5051	20.8838	Anaerofilum	TRUE	reported	LkmBYv	NA	textfile
2	76698142	rs17012738	G	T	0.0903417	0.0200239	7.24e-06	5051	20.3553	Anaerofilum	TRUE	reported	LkmBYv	NA	textfile
12	67167461	rs4244069	A	G	-0.146775	0.0326594	9.81e-06	5030	20.1969	Anaerofilum	TRUE	reported	LkmBYv	NA	textfile
16	77574020	rs7193624	T	C	0.0750642	0.0150723	5.35e-07	16926	24.803	Anaerostipes	TRUE	reported	ifiohu	NA	textfile
10	117383184	rs2804244	G	A	-0.053089	0.0110983	2.04e-06	16926	22.8822	Anaerostipes	TRUE	reported	ifiohu	NA	textfile
21	25873624	rs62215703	A	G	0.0644965	0.0136702	1.98e-06	15550	22.2599	Anaerostipes	TRUE	reported	ifiohu	NA	textfile
2	228018671	rs2396460	C	T	-0.0512653	0.0109555	2.91e-06	16912	21.8967	Anaerostipes	TRUE	reported	ifiohu	NA	textfile
9	13525082	rs3900776	A	G	-0.110013	0.0236302	2.75e-06	14694	21.6748	Anaerostipes	TRUE	reported	ifiohu	NA	textfile
3	171100102	rs2014785	C	T	0.0515687	0.0112199	4.68e-06	16445	21.125	Anaerostipes	TRUE	reported	ifiohu	NA	textfile
2	142774333	rs62157625	C	T	0.088573	0.0185548	1.45e-06	15215	22.7872	Anaerostipes	TRUE	reported	ifiohu	NA	textfile
2	39351569	rs6726833	A	C	-0.0877497	0.0189408	3.32e-06	16924	21.4631	Anaerostipes	TRUE	reported	ifiohu	NA	textfile
4	169690814	rs6854026	C	T	-0.0508482	0.0109075	3.2e-06	16921	21.732	Anaerostipes	TRUE	reported	ifiohu	NA	textfile
19	1497547	rs78735375	C	A	-0.137429	0.0305304	5.33e-06	10360	20.2623	Anaerostipes	TRUE	reported	ifiohu	NA	textfile
8	128397494	rs7823228	C	G	-0.0621085	0.0136614	5.84e-06	16445	20.6686	Anaerostipes	TRUE	reported	ifiohu	NA	textfile
1	67595108	rs13376554	T	A	0.197389	0.0458642	7.72e-06	3101	18.5224	Anaerostipes	TRUE	reported	ifiohu	NA	textfile
17	2850737	rs60983350	A	G	-0.0539901	0.0116575	4.42e-06	16344	21.4494	Anaerostipes	TRUE	reported	ifiohu	NA	textfile
11	105615253	rs10502061	G	A	0.0835752	0.0192017	7.94e-06	16825	18.9442	Anaerostipes	TRUE	reported	ifiohu	NA	textfile
13	38058413	rs6563550	C	T	0.0877135	0.0176745	2.35e-07	16566	24.6286	Anaerotruncus	TRUE	reported	eS99ta	NA	textfile
14	30607199	rs8005030	T	C	0.0554447	0.0117854	2.28e-06	16548	22.1324	Anaerotruncus	TRUE	reported	eS99ta	NA	textfile
2	12200752	rs4669806	T	G	0.0576389	0.0122994	2.42e-06	16566	21.9616	Anaerotruncus	TRUE	reported	eS99ta	NA	textfile
14	30418008	rs10150232	G	A	0.0567088	0.0124877	6.68e-06	16117	20.6222	Anaerotruncus	TRUE	reported	eS99ta	NA	textfile
9	78630894	rs1272208	T	G	-0.0611743	0.0129831	4.28e-06	16117	22.2015	Anaerotruncus	TRUE	reported	eS99ta	NA	textfile
8	74713100	rs12056802	G	C	0.0774194	0.0177178	6.13e-06	16010	19.0933	Anaerotruncus	TRUE	reported	eS99ta	NA	textfile
11	89040226	rs11018566	G	A	-0.156465	0.0366032	6.14e-06	6278	18.2724	Anaerotruncus	TRUE	reported	eS99ta	NA	textfile
4	172808992	rs7675045	T	A	-0.0497815	0.0110573	6.92e-06	16566	20.2691	Anaerotruncus	TRUE	reported	eS99ta	NA	textfile
3	150855371	rs1431492	T	C	-0.0654996	0.0146188	7.36e-06	16560	20.0749	Anaerotruncus	TRUE	reported	eS99ta	NA	textfile
6	165015261	rs9347879	C	T	0.050618	0.011049	4.22e-06	16566	20.9877	Anaerotruncus	TRUE	reported	eS99ta	NA	textfile
2	211663702	rs17734739	C	T	0.0660052	0.014908	7.43e-06	15927	19.6027	Anaerotruncus	TRUE	reported	eS99ta	NA	textfile
15	33459867	rs6494922	G	A	0.0903106	0.0202257	6.62e-06	16067	19.9376	Anaerotruncus	TRUE	reported	eS99ta	NA	textfile
12	76523655	rs34449434	C	A	-0.0497004	0.0113402	9.85e-06	16117	19.2078	Anaerotruncus	TRUE	reported	eS99ta	NA	textfile
14	77502546	rs7155595	A	C	0.0539336	0.0118903	7.55e-06	16553	20.5747	Anaerotruncus	TRUE	reported	eS99ta	NA	textfile
4	88163243	rs115414803	C	A	-0.144356	0.0317524	6.83e-06	9273	20.6688	Anaerotruncus	TRUE	reported	eS99ta	NA	textfile
11	54908652	rs2704155	A	T	-0.106235	0.0234815	5.42e-06	12419	20.4683	Anaerotruncus	TRUE	reported	eS99ta	NA	textfile
3	10593224	rs6795673	T	C	0.0538565	0.0105251	3.38e-07	18301	26.1832	Bacteroides	TRUE	reported	g6c1Rd	NA	textfile
6	29143451	rs28757219	A	T	0.0818398	0.0170319	1.29e-06	14833	23.089	Bacteroides	TRUE	reported	g6c1Rd	NA	textfile
13	24910476	rs9507307	T	C	0.0604456	0.0129128	2.13e-06	18184	21.9124	Bacteroides	TRUE	reported	g6c1Rd	NA	textfile
20	58605432	rs66474973	T	G	0.0812515	0.0164479	6.81e-07	17405	24.403	Bacteroides	TRUE	reported	g6c1Rd	NA	textfile
1	10644351	rs11585893	G	A	-0.0740746	0.0147633	1.8e-06	17821	25.175	Bacteroides	TRUE	reported	g6c1Rd	NA	textfile
19	24342250	rs17619981	G	T	0.0880978	0.0187002	2.69e-06	15801	22.1941	Bacteroides	TRUE	reported	g6c1Rd	NA	textfile
14	22045949	rs2023437	C	T	-0.0782324	0.0167634	5.02e-06	17484	21.7796	Bacteroides	TRUE	reported	g6c1Rd	NA	textfile
3	77215327	rs66710942	T	C	0.0488038	0.0107412	5.86e-06	17821	20.6443	Bacteroides	TRUE	reported	g6c1Rd	NA	textfile
6	41519430	rs13207588	G	A	-0.059205	0.0131195	7.49e-06	17707	20.365	Bacteroides	TRUE	reported	g6c1Rd	NA	textfile
1	102960989	rs1340391	C	T	-0.0592004	0.0132244	6.73e-06	18302	20.0399	Bacteroides	TRUE	reported	g6c1Rd	NA	textfile
4	5730954	rs2276875	G	A	-0.0697176	0.0139537	4.65e-07	13893	24.9635	Barnesiella	TRUE	reported	6OpRe9	NA	textfile
6	110831148	rs2428166	A	G	-0.165859	0.0337309	8.51e-07	8091	24.178	Barnesiella	TRUE	reported	6OpRe9	NA	textfile
12	54872438	rs60316894	T	C	-0.121478	0.025184	1.19e-06	12717	23.2674	Barnesiella	TRUE	reported	6OpRe9	NA	textfile
3	181589155	rs35177866	G	A	0.0917125	0.0190133	2.95e-06	13394	23.267	Barnesiella	TRUE	reported	6OpRe9	NA	textfile
7	122021518	rs13242616	C	T	-0.0583747	0.0123176	2.29e-06	13945	22.4594	Barnesiella	TRUE	reported	6OpRe9	NA	textfile
4	114546595	rs79795328	G	A	-0.0818645	0.0176441	4.23e-06	13657	21.5275	Barnesiella	TRUE	reported	6OpRe9	NA	textfile
7	10076378	rs2057922	C	G	0.0915241	0.0194623	3.83e-06	14208	22.1148	Barnesiella	TRUE	reported	6OpRe9	NA	textfile
6	23435415	rs199035	A	G	0.0559495	0.0119716	3e-06	13945	21.8419	Barnesiella	TRUE	reported	6OpRe9	NA	textfile
3	44327429	rs62251337	G	A	-0.0690763	0.0149374	4.24e-06	13945	21.3849	Barnesiella	TRUE	reported	6OpRe9	NA	textfile
5	54107036	rs77455852	G	T	-0.0891491	0.0195601	3.16e-06	13394	20.7727	Barnesiella	TRUE	reported	6OpRe9	NA	textfile
6	148601905	rs11155559	C	T	0.0956023	0.0212961	8.92e-06	13383	20.1529	Barnesiella	TRUE	reported	6OpRe9	NA	textfile
15	87145913	rs12909713	T	C	-0.0550716	0.0120039	4.95e-06	14205	21.048	Barnesiella	TRUE	reported	6OpRe9	NA	textfile
2	180020849	rs113258194	G	A	0.098992	0.0214121	7.31e-06	13945	21.3738	Barnesiella	TRUE	reported	6OpRe9	NA	textfile
1	206216607	rs28479800	T	A	-0.09152	0.0210002	7.93e-06	12399	18.9926	Barnesiella	TRUE	reported	6OpRe9	NA	textfile
4	102616869	rs72684847	C	T	-0.114369	0.0253873	6.76e-06	12984	20.2948	Barnesiella	TRUE	reported	6OpRe9	NA	textfile
8	25834694	rs28418786	G	C	-0.0791324	0.0174957	6.48e-06	13698	20.4572	Barnesiella	TRUE	reported	6OpRe9	NA	textfile
2	136616754	rs182549	T	C	0.119703	0.0127294	1.28e-20	14778	88.43	Bifidobacterium	TRUE	reported	NUuJAZ	NA	textfile
2	135837906	rs7570971	C	A	0.113335	0.0125748	2.01e-19	14666	81.2326	Bifidobacterium	TRUE	reported	NUuJAZ	NA	textfile
13	112859829	rs7322849	C	T	0.112428	0.0201813	1.08e-08	14778	31.0353	Bifidobacterium	TRUE	reported	NUuJAZ	NA	textfile
2	135288740	rs638382	C	T	-0.0650864	0.0123008	9.45e-08	14021	27.9973	Bifidobacterium	TRUE	reported	NUuJAZ	NA	textfile
2	137602926	rs1961273	T	C	0.0674036	0.0132319	3.51e-07	14778	25.9491	Bifidobacterium	TRUE	reported	NUuJAZ	NA	textfile
12	20378911	rs10841473	C	G	-0.0624207	0.0129438	1.65e-06	14777	23.2557	Bifidobacterium	TRUE	reported	NUuJAZ	NA	textfile
5	537890	rs56108664	C	T	0.0729971	0.0157926	2.44e-06	13916	21.3651	Bifidobacterium	TRUE	reported	NUuJAZ	NA	textfile
7	48090746	rs2686790	C	T	0.070741	0.0157926	7.5e-06	14778	20.0648	Bifidobacterium	TRUE	reported	NUuJAZ	NA	textfile
5	169748189	rs76671854	G	C	-0.0846055	0.0184003	3.96e-06	13806	21.142	Bifidobacterium	TRUE	reported	NUuJAZ	NA	textfile
21	31861790	rs75344046	T	C	0.232354	0.0505979	4.86e-06	3856	21.088	Bifidobacterium	TRUE	reported	NUuJAZ	NA	textfile
17	72897722	rs540489	G	T	-0.0637641	0.0138746	5.19e-06	14561	21.1209	Bifidobacterium	TRUE	reported	NUuJAZ	NA	textfile
6	14617591	rs857444	T	C	0.0558234	0.0121219	3.57e-06	14777	21.2075	Bifidobacterium	TRUE	reported	NUuJAZ	NA	textfile
2	192878532	rs13020688	A	G	0.0562696	0.0122617	4.07e-06	14666	21.0593	Bifidobacterium	TRUE	reported	NUuJAZ	NA	textfile
1	207003374	rs12022129	A	G	0.0619356	0.0138937	8e-06	14776	19.872	Bifidobacterium	TRUE	reported	NUuJAZ	NA	textfile
2	189805784	rs62181700	A	G	-0.0624643	0.0131205	2.17e-06	14774	22.6653	Bifidobacterium	TRUE	reported	NUuJAZ	NA	textfile
4	1517826	rs55888705	G	A	0.0546319	0.0121139	6.67e-06	14777	20.3389	Bifidobacterium	TRUE	reported	NUuJAZ	NA	textfile
22	18354272	rs5746486	C	T	-0.0536216	0.0120801	9e-06	14778	19.7034	Bifidobacterium	TRUE	reported	NUuJAZ	NA	textfile
5	142793467	rs73797465	G	T	-0.0953566	0.0209236	4.38e-06	14666	20.7695	Bifidobacterium	TRUE	reported	NUuJAZ	NA	textfile
6	20505628	rs116261629	C	G	0.128112	0.0261358	8.62e-07	11276	24.0275	Bilophila	TRUE	reported	fxEPww	NA	textfile
9	4940871	rs1571225	T	C	0.0826826	0.0170621	1.12e-06	12854	23.4834	Bilophila	TRUE	reported	fxEPww	NA	textfile
20	61980991	rs3827020	T	C	0.0766479	0.0160642	1.79e-06	12628	22.7657	Bilophila	TRUE	reported	fxEPww	NA	textfile
7	138583840	rs7802841	A	C	0.0670097	0.0137701	1.77e-06	12856	23.6812	Bilophila	TRUE	reported	fxEPww	NA	textfile
14	67640571	rs8013541	T	A	-0.0571991	0.0125673	5.48e-06	12856	20.7155	Bilophila	TRUE	reported	fxEPww	NA	textfile
3	194419531	rs6793291	A	C	0.112729	0.0241633	3.11e-06	11051	21.765	Bilophila	TRUE	reported	fxEPww	NA	textfile
7	123174986	rs1917709	T	A	0.118509	0.026742	7.37e-06	10886	19.639	Bilophila	TRUE	reported	fxEPww	NA	textfile
15	50011554	rs542415	C	T	-0.0613623	0.0133436	4.71e-06	12777	21.1474	Bilophila	TRUE	reported	fxEPww	NA	textfile
8	109990939	rs72676854	C	T	0.123209	0.026882	5.62e-06	11616	21.0067	Bilophila	TRUE	reported	fxEPww	NA	textfile
18	3765773	rs4798126	A	G	0.073288	0.016799	7.15e-06	12777	19.0327	Bilophila	TRUE	reported	fxEPww	NA	textfile
8	90878338	rs60178956	A	G	-0.0624818	0.0141485	8.06e-06	12777	19.5023	Bilophila	TRUE	reported	fxEPww	NA	textfile
7	47211732	rs2728491	T	G	-0.0627416	0.0139456	6.33e-06	12856	20.2411	Bilophila	TRUE	reported	fxEPww	NA	textfile
7	9510367	rs2713349	T	A	0.0617228	0.0140174	8.63e-06	12853	19.389	Bilophila	TRUE	reported	fxEPww	NA	textfile
17	9121579	rs9899990	G	A	-0.102702	0.0233878	9.07e-06	12088	19.2833	Bilophila	TRUE	reported	fxEPww	NA	textfile
13	102402685	rs11069458	C	T	-0.0680947	0.015503	7.72e-06	12856	19.2928	Bilophila	TRUE	reported	fxEPww	NA	textfile
16	77238810	rs11149971	T	C	0.117605	0.02339	1.04e-06	16255	25.2808	Blautia	TRUE	reported	tJQtRa	NA	textfile
17	16895873	rs12453000	T	C	0.0625335	0.0129987	1.26e-06	17815	23.1432	Blautia	TRUE	reported	tJQtRa	NA	textfile
1	175757311	rs115043014	A	G	-0.206605	0.043992	5.19e-06	4902	22.0565	Blautia	TRUE	reported	tJQtRa	NA	textfile
7	124210039	rs67794373	T	C	0.0601709	0.0123443	1e-06	18158	23.7597	Blautia	TRUE	reported	tJQtRa	NA	textfile
7	68396262	rs117001700	C	T	0.196414	0.0441122	8.84e-06	4965	19.8257	Blautia	TRUE	reported	tJQtRa	NA	textfile
19	13420917	rs4926264	C	T	0.0826207	0.0178239	5.1e-06	18276	21.4868	Blautia	TRUE	reported	tJQtRa	NA	textfile
9	1866537	rs7860714	G	A	-0.0502178	0.0109853	4.09e-06	18162	20.8975	Blautia	TRUE	reported	tJQtRa	NA	textfile
11	87805911	rs682885	G	A	-0.0493376	0.0107359	4.49e-06	18274	21.1194	Blautia	TRUE	reported	tJQtRa	NA	textfile
1	219117743	rs2788271	G	T	-0.0575596	0.0133492	7.16e-06	18276	18.5921	Blautia	TRUE	reported	tJQtRa	NA	textfile
14	78062644	rs113271346	T	C	0.0782682	0.0172116	6.85e-06	17465	20.6788	Blautia	TRUE	reported	tJQtRa	NA	textfile
6	74605806	rs3005511	G	A	0.0501085	0.0110768	6.19e-06	18276	20.4643	Blautia	TRUE	reported	tJQtRa	NA	textfile
6	9298640	rs16892041	C	T	-0.0622605	0.0141804	8.82e-06	18276	19.2774	Blautia	TRUE	reported	tJQtRa	NA	textfile
2	153453410	rs56221232	C	T	0.0828027	0.0167401	7.62e-07	17133	24.4667	Butyricicoccus	TRUE	reported	YKvO5v	NA	textfile
4	7460153	rs2017189	T	G	-0.0506956	0.011024	3.87e-06	17133	21.1476	Butyricicoccus	TRUE	reported	YKvO5v	NA	textfile
13	100213990	rs7322368	C	T	0.0815733	0.0183167	5.52e-06	17134	19.8337	Butyricicoccus	TRUE	reported	YKvO5v	NA	textfile
13	27018240	rs12585793	C	T	-0.262206	0.0564729	5.79e-06	3135	21.5579	Butyricicoccus	TRUE	reported	YKvO5v	NA	textfile
7	157688150	rs62478070	G	T	0.224039	0.0494959	5.94e-06	4007	20.4885	Butyricicoccus	TRUE	reported	YKvO5v	NA	textfile
10	126908208	rs4962426	T	G	0.0614216	0.0135979	7.38e-06	16889	20.4032	Butyricicoccus	TRUE	reported	YKvO5v	NA	textfile
1	67379595	rs12034718	G	A	0.0701199	0.0158214	9.58e-06	16237	19.6424	Butyricicoccus	TRUE	reported	YKvO5v	NA	textfile
21	16550389	rs113054641	A	G	-0.144881	0.0274574	1.74e-07	9949	27.8423	Butyricimonas	TRUE	reported	jBCtkY	NA	textfile
5	159867647	rs62390301	C	T	-0.0872983	0.0174893	7.42e-07	10634	24.9154	Butyricimonas	TRUE	reported	jBCtkY	NA	textfile
10	72711156	rs7083431	C	A	0.0703539	0.0144439	8.85e-07	10737	23.7252	Butyricimonas	TRUE	reported	jBCtkY	NA	textfile
5	62119947	rs2642760	C	G	0.0713357	0.0145396	8.58e-07	10634	24.0719	Butyricimonas	TRUE	reported	jBCtkY	NA	textfile
3	127468661	rs782080	A	T	0.0653488	0.0137973	2.23e-06	10733	22.4328	Butyricimonas	TRUE	reported	jBCtkY	NA	textfile
16	22172866	rs1862649	A	G	0.113124	0.0248176	4.76e-06	10123	20.7773	Butyricimonas	TRUE	reported	jBCtkY	NA	textfile
19	51465096	rs1701950	C	G	-0.105056	0.0241047	7.68e-06	9875	18.9949	Butyricimonas	TRUE	reported	jBCtkY	NA	textfile
2	83093264	rs71428626	T	G	-0.133188	0.0289905	4.8e-06	9776	21.1067	Butyricimonas	TRUE	reported	jBCtkY	NA	textfile
3	78740009	rs78453362	G	A	-0.14948	0.0327073	4.06e-06	8207	20.8871	Butyricimonas	TRUE	reported	jBCtkY	NA	textfile
5	997217	rs326049	G	C	0.0759694	0.0167617	8.19e-06	10557	20.5418	Butyricimonas	TRUE	reported	jBCtkY	NA	textfile
18	34091618	rs12458763	C	A	0.122037	0.0269587	6.37e-06	10383	20.492	Butyricimonas	TRUE	reported	jBCtkY	NA	textfile
15	80528373	rs2114713	T	G	0.062721	0.0138998	6.88e-06	10734	20.3615	Butyricimonas	TRUE	reported	jBCtkY	NA	textfile
1	45082825	rs270727	C	G	-0.0694173	0.0150795	5.38e-06	10634	21.1913	Butyricimonas	TRUE	reported	jBCtkY	NA	textfile
10	72443070	rs72814525	G	A	0.0664154	0.0149766	8.25e-06	10736	19.6657	Butyricimonas	TRUE	reported	jBCtkY	NA	textfile
11	56664962	rs11228830	G	A	0.135265	0.0298411	6.55e-06	8974	20.5466	Butyricimonas	TRUE	reported	jBCtkY	NA	textfile
14	76065563	rs72723662	T	C	0.224078	0.0449336	7.86e-07	3073	24.8689	Butyrivibrio	TRUE	reported	QfGNuG	NA	textfile
1	235580646	rs7412979	G	C	0.186779	0.0389112	1.71e-06	3480	23.0412	Butyrivibrio	TRUE	reported	QfGNuG	NA	textfile
6	111780705	rs7752361	G	A	-0.11923	0.0239975	7.69e-07	3481	24.6855	Butyrivibrio	TRUE	reported	QfGNuG	NA	textfile
13	27292666	rs4537857	C	T	-0.12459	0.0260992	1.8e-06	3482	22.7882	Butyrivibrio	TRUE	reported	QfGNuG	NA	textfile
7	150596929	rs11761679	C	T	0.154775	0.0321539	2.2e-06	3482	23.1705	Butyrivibrio	TRUE	reported	QfGNuG	NA	textfile
17	20575697	rs16941336	T	C	0.127488	0.0267936	1.53e-06	3482	22.6398	Butyrivibrio	TRUE	reported	QfGNuG	NA	textfile
18	10267733	rs77356209	C	T	0.216874	0.0483299	6.66e-06	3379	20.1365	Butyrivibrio	TRUE	reported	QfGNuG	NA	textfile
14	34150977	rs74622183	G	A	-0.201027	0.0428204	2.46e-06	3478	22.0398	Butyrivibrio	TRUE	reported	QfGNuG	NA	textfile
6	21960091	rs7763512	A	G	0.119846	0.0253367	3.11e-06	3259	22.374	Butyrivibrio	TRUE	reported	QfGNuG	NA	textfile
10	22587900	rs142855850	G	A	0.205013	0.0457138	6.86e-06	3234	20.1127	Butyrivibrio	TRUE	reported	QfGNuG	NA	textfile
6	53939724	rs9349693	G	A	0.117973	0.0259861	5.55e-06	3482	20.6102	Butyrivibrio	TRUE	reported	QfGNuG	NA	textfile
20	811507	rs486484	G	A	-0.108349	0.0240008	6.61e-06	3456	20.3796	Butyrivibrio	TRUE	reported	QfGNuG	NA	textfile
5	128976021	rs17163238	A	G	0.140987	0.0309117	5.51e-06	3482	20.8023	Butyrivibrio	TRUE	reported	QfGNuG	NA	textfile
3	54288503	rs4928024	G	A	-0.17471	0.0389333	8.19e-06	3481	20.137	Butyrivibrio	TRUE	reported	QfGNuG	NA	textfile
6	148403405	rs1007475	T	G	0.118065	0.0261271	7.92e-06	3482	20.4204	Butyrivibrio	TRUE	reported	QfGNuG	NA	textfile
9	119693164	rs16934069	C	T	-0.133784	0.0299444	8.86e-06	3482	19.9609	Butyrivibrio	TRUE	reported	QfGNuG	NA	textfile
1	224688107	rs4294381	C	T	0.112197	0.023186	1.37e-06	6145	23.4157	CandidatusSoleaferrea	TRUE	reported	zeHWfJ	NA	textfile
3	137945192	rs4678258	C	T	0.0986136	0.0215646	5.53e-06	6101	20.9117	CandidatusSoleaferrea	TRUE	reported	zeHWfJ	NA	textfile
8	123882833	rs10108780	G	A	-0.092834	0.0199807	3.64e-06	5999	21.5871	CandidatusSoleaferrea	TRUE	reported	zeHWfJ	NA	textfile
10	82879688	rs386526	G	C	0.0818459	0.0180086	8.33e-06	6144	20.6554	CandidatusSoleaferrea	TRUE	reported	zeHWfJ	NA	textfile
7	352368	rs36155147	T	C	0.104966	0.0240995	5.41e-06	5958	18.9706	CandidatusSoleaferrea	TRUE	reported	zeHWfJ	NA	textfile
5	172758774	rs6881988	C	G	-0.0819131	0.018185	9.23e-06	6140	20.2898	CandidatusSoleaferrea	TRUE	reported	zeHWfJ	NA	textfile
6	109376647	rs11153159	C	G	-0.12805	0.0285446	4.42e-06	6101	20.1238	CandidatusSoleaferrea	TRUE	reported	zeHWfJ	NA	textfile
9	10611282	rs10809135	C	T	0.0834858	0.0182426	5.47e-06	5999	20.9435	CandidatusSoleaferrea	TRUE	reported	zeHWfJ	NA	textfile
2	19885907	rs9973954	G	A	0.0892075	0.0195401	5.95e-06	6145	20.8424	CandidatusSoleaferrea	TRUE	reported	zeHWfJ	NA	textfile
12	115352769	rs6489992	G	A	-0.0840437	0.0187031	7.89e-06	6142	20.1923	CandidatusSoleaferrea	TRUE	reported	zeHWfJ	NA	textfile
15	62394540	rs6494306	G	A	-0.0969304	0.0214221	5.8e-06	6145	20.4737	CandidatusSoleaferrea	TRUE	reported	zeHWfJ	NA	textfile
4	52935445	rs12500231	T	A	0.0813853	0.0182696	7.68e-06	6145	19.8443	CandidatusSoleaferrea	TRUE	reported	zeHWfJ	NA	textfile
3	190349049	rs2193878	A	T	0.228255	0.0509241	9.46e-06	3088	20.0906	CandidatusSoleaferrea	TRUE	reported	zeHWfJ	NA	textfile
19	47991441	rs830149	G	C	0.184647	0.0397237	9.58e-06	5065	21.6064	CandidatusSoleaferrea	TRUE	reported	zeHWfJ	NA	textfile
1	240118443	rs12404911	T	C	0.140717	0.0304142	2.8e-06	3239	21.4063	Catenibacterium	TRUE	reported	ssI68l	NA	textfile
4	122282768	rs77285108	A	G	-0.161826	0.0353447	3.63e-06	3210	20.9628	Catenibacterium	TRUE	reported	ssI68l	NA	textfile
7	57364320	rs73128290	G	A	0.129726	0.0284563	4.29e-06	3239	20.7826	Catenibacterium	TRUE	reported	ssI68l	NA	textfile
6	159485742	rs212393	A	G	-0.135254	0.0286209	3.62e-06	3239	22.3323	Catenibacterium	TRUE	reported	ssI68l	NA	textfile
19	34076956	rs999354	A	T	0.0580248	0.0117185	7.01e-07	16324	24.5178	ChristensenellaceaeR.7group	TRUE	reported	lLsfBE	NA	textfile
10	126448374	rs78521377	T	C	0.124992	0.0274797	5.61e-06	12605	20.689	ChristensenellaceaeR.7group	TRUE	reported	lLsfBE	NA	textfile
7	118096925	rs62467127	T	C	0.114108	0.0251983	3.25e-06	12719	20.5066	ChristensenellaceaeR.7group	TRUE	reported	lLsfBE	NA	textfile
18	67555560	rs17081797	G	A	-0.0904325	0.0204253	3.34e-06	16324	19.6025	ChristensenellaceaeR.7group	TRUE	reported	lLsfBE	NA	textfile
4	156131004	rs10461257	G	A	-0.0551969	0.0122069	6.51e-06	15987	20.4464	ChristensenellaceaeR.7group	TRUE	reported	lLsfBE	NA	textfile
5	29352420	rs79150079	A	C	0.121547	0.0270977	9.42e-06	11994	20.1196	ChristensenellaceaeR.7group	TRUE	reported	lLsfBE	NA	textfile
2	230943099	rs62190261	C	A	0.0958394	0.0214723	8.74e-06	15274	19.922	ChristensenellaceaeR.7group	TRUE	reported	lLsfBE	NA	textfile
9	83043376	rs892686	G	A	0.0514099	0.011136	3.97e-06	16325	21.3126	ChristensenellaceaeR.7group	TRUE	reported	lLsfBE	NA	textfile
18	1779609	rs73952017	T	C	-0.0862164	0.0194354	8.46e-06	15274	19.6786	ChristensenellaceaeR.7group	TRUE	reported	lLsfBE	NA	textfile
5	71186626	rs6890185	C	T	0.113424	0.0233137	1.12e-06	4166	23.6692	Clostridiuminnocuumgroup	TRUE	reported	ma4j9W	NA	textfile
18	6348227	rs61267978	C	T	0.14708	0.0320875	5.59e-06	4165	21.0103	Clostridiuminnocuumgroup	TRUE	reported	ma4j9W	NA	textfile
3	103025517	rs1948423	A	T	-0.108859	0.023425	3.49e-06	4165	21.5959	Clostridiuminnocuumgroup	TRUE	reported	ma4j9W	NA	textfile
1	8419420	rs6577484	A	G	0.160425	0.0360857	8.41e-06	3858	19.7639	Clostridiuminnocuumgroup	TRUE	reported	ma4j9W	NA	textfile
5	113126539	rs10074000	C	T	-0.102648	0.0227508	7e-06	4048	20.3567	Clostridiuminnocuumgroup	TRUE	reported	ma4j9W	NA	textfile
18	69274308	rs1942371	A	G	-0.157938	0.034187	4.06e-06	3971	21.3428	Clostridiuminnocuumgroup	TRUE	reported	ma4j9W	NA	textfile
5	9368158	rs40656	T	C	0.142664	0.0311021	8.62e-06	4048	21.0403	Clostridiuminnocuumgroup	TRUE	reported	ma4j9W	NA	textfile
6	143718234	rs71564433	A	T	-0.126746	0.0274657	7.8e-06	4164	21.2955	Clostridiuminnocuumgroup	TRUE	reported	ma4j9W	NA	textfile
15	59704208	rs77845139	G	A	-0.114993	0.0257186	8.41e-06	4048	19.9916	Clostridiuminnocuumgroup	TRUE	reported	ma4j9W	NA	textfile
5	95717619	rs4869133	A	G	-0.180591	0.0409505	7.24e-06	3735	19.4478	Clostridiuminnocuumgroup	TRUE	reported	ma4j9W	NA	textfile
6	165722832	rs550843	C	T	-0.0783246	0.0169209	2.05e-06	14102	21.4263	Clostridiumsensustricto1	TRUE	reported	Y49ou7	NA	textfile
10	43270264	rs2795528	A	G	-0.184315	0.0392204	2.72e-06	6366	22.0849	Clostridiumsensustricto1	TRUE	reported	Y49ou7	NA	textfile
1	3041519	rs2817172	T	C	0.058139	0.0124492	2.77e-06	13658	21.8097	Clostridiumsensustricto1	TRUE	reported	Y49ou7	NA	textfile
5	84997131	rs115807074	G	A	-0.22736	0.0492575	4.32e-06	4229	21.305	Clostridiumsensustricto1	TRUE	reported	Y49ou7	NA	textfile
12	43485015	rs116847295	T	C	0.110021	0.0246032	4.58e-06	12910	19.9974	Clostridiumsensustricto1	TRUE	reported	Y49ou7	NA	textfile
9	136710881	rs12341505	A	G	0.0810718	0.0180121	4.82e-06	14118	20.2586	Clostridiumsensustricto1	TRUE	reported	Y49ou7	NA	textfile
1	83252771	rs11586026	T	A	0.110967	0.0250498	8.85e-06	13095	19.6236	Clostridiumsensustricto1	TRUE	reported	Y49ou7	NA	textfile
1	155676492	rs11264403	A	G	-0.139062	0.0334454	7.76e-06	7285	17.2878	Clostridiumsensustricto1	TRUE	reported	Y49ou7	NA	textfile
3	111482845	rs12490337	G	C	-0.0616879	0.0137581	7.49e-06	14121	20.104	Clostridiumsensustricto1	TRUE	reported	Y49ou7	NA	textfile
13	68610061	rs9541268	A	C	0.09597	0.0197312	8.79e-07	12914	23.6572	Collinsella	TRUE	reported	FEKNic	NA	textfile
17	47529492	rs2671662	G	C	-0.0567751	0.011945	2.22e-06	14334	22.5914	Collinsella	TRUE	reported	FEKNic	NA	textfile
2	195739311	rs73052258	A	G	0.0930178	0.0202658	1.72e-06	14334	21.067	Collinsella	TRUE	reported	FEKNic	NA	textfile
21	29355467	rs2103510	A	G	0.0786551	0.0168217	2.42e-06	14334	21.8633	Collinsella	TRUE	reported	FEKNic	NA	textfile
4	149818294	rs75672793	G	A	-0.108908	0.0240522	6.14e-06	12601	20.5027	Collinsella	TRUE	reported	FEKNic	NA	textfile
11	107123199	rs10890671	C	T	-0.0537401	0.0118848	6.52e-06	14334	20.4461	Collinsella	TRUE	reported	FEKNic	NA	textfile
7	24465024	rs62448871	A	C	-0.0540309	0.0120324	6.78e-06	14334	20.1641	Collinsella	TRUE	reported	FEKNic	NA	textfile
19	31760841	rs1496626	C	T	-0.0722307	0.01616	6.78e-06	14334	19.9783	Collinsella	TRUE	reported	FEKNic	NA	textfile
19	56526640	rs149807560	A	C	-0.104264	0.0235841	7.1e-06	13473	19.5448	Collinsella	TRUE	reported	FEKNic	NA	textfile
10	8589813	rs11597285	T	G	-0.0537947	0.0120548	9.38e-06	14334	19.9138	Collinsella	TRUE	reported	FEKNic	NA	textfile
1	88233128	rs305411	G	A	0.129218	0.0264518	1.01e-06	6777	23.8638	Coprobacter	TRUE	reported	CubSEY	NA	textfile
3	46483717	rs3828477	T	G	-0.091218	0.019569	2.89e-06	6798	21.7281	Coprobacter	TRUE	reported	CubSEY	NA	textfile
4	34852443	rs55672356	A	T	-0.193354	0.0413815	2.74e-06	4903	21.8321	Coprobacter	TRUE	reported	CubSEY	NA	textfile
11	103549974	rs143662916	T	C	0.253264	0.0540141	3.07e-06	3083	21.9853	Coprobacter	TRUE	reported	CubSEY	NA	textfile
6	97234939	rs213863	T	C	-0.0887412	0.0188377	2.35e-06	6798	22.1918	Coprobacter	TRUE	reported	CubSEY	NA	textfile
6	4714797	rs72821405	C	T	-0.147365	0.0319978	4.76e-06	6177	21.2105	Coprobacter	TRUE	reported	CubSEY	NA	textfile
12	98289796	rs11532348	T	C	-0.103931	0.0226826	5.71e-06	6364	20.9942	Coprobacter	TRUE	reported	CubSEY	NA	textfile
9	137784868	rs12684609	C	T	0.100827	0.0220366	6.1e-06	6364	20.9345	Coprobacter	TRUE	reported	CubSEY	NA	textfile
15	91166608	rs5011652	C	G	0.0899597	0.020001	5.51e-06	6783	20.2299	Coprobacter	TRUE	reported	CubSEY	NA	textfile
2	32242452	rs74919520	A	G	0.125703	0.0276296	5.76e-06	6387	20.6987	Coprobacter	TRUE	reported	CubSEY	NA	textfile
4	96389240	rs28402691	C	T	0.110695	0.0251199	9.56e-06	6387	19.4188	Coprobacter	TRUE	reported	CubSEY	NA	textfile
4	3852385	rs76001613	G	C	0.21591	0.0493019	9.13e-06	3385	19.1788	Coprobacter	TRUE	reported	CubSEY	NA	textfile
20	4319420	rs4277593	A	G	-0.0585649	0.0109914	1.14e-07	16651	28.3904	Coprococcus1	TRUE	reported	L66QpW	NA	textfile
4	174468316	rs56405618	G	A	-0.08963	0.0186508	1.57e-06	16379	23.0946	Coprococcus1	TRUE	reported	L66QpW	NA	textfile
1	95424321	rs74101919	C	T	-0.0718989	0.0144651	1.03e-06	16732	24.7059	Coprococcus1	TRUE	reported	L66QpW	NA	textfile
1	30400301	rs1010560	A	C	0.0580232	0.0122722	1.96e-06	16723	22.3544	Coprococcus1	TRUE	reported	L66QpW	NA	textfile
11	134622282	rs73031725	C	T	0.167591	0.0355224	1.98e-06	7206	22.2586	Coprococcus1	TRUE	reported	L66QpW	NA	textfile
2	22079770	rs1519491	C	T	0.0499197	0.0113558	8.95e-06	16733	19.3246	Coprococcus1	TRUE	reported	L66QpW	NA	textfile
6	72529277	rs1576241	G	A	-0.0510343	0.0109535	3.33e-06	16729	21.7082	Coprococcus1	TRUE	reported	L66QpW	NA	textfile
3	165693143	rs73167075	C	T	0.0573137	0.0127573	8.57e-06	16733	20.1836	Coprococcus1	TRUE	reported	L66QpW	NA	textfile
11	124554061	rs12794898	T	G	0.0903299	0.0197212	4.92e-06	15186	20.9795	Coprococcus1	TRUE	reported	L66QpW	NA	textfile
6	150288094	rs1762123	T	C	-0.0891532	0.0198554	8.01e-06	16724	20.1612	Coprococcus1	TRUE	reported	L66QpW	NA	textfile
7	132556835	rs7784490	G	C	-0.0518543	0.0113136	4.55e-06	16733	21.0072	Coprococcus1	TRUE	reported	L66QpW	NA	textfile
20	49266770	rs59936925	T	A	0.117085	0.0233995	9.38e-07	10931	25.0376	Coprococcus2	TRUE	reported	ZZgrWw	NA	textfile
1	112139008	rs6677933	T	C	-0.0804405	0.0164216	1.19e-06	11483	23.9948	Coprococcus2	TRUE	reported	ZZgrWw	NA	textfile
14	86833255	rs1958519	A	T	0.0665288	0.0138558	1.58e-06	11009	23.0545	Coprococcus2	TRUE	reported	ZZgrWw	NA	textfile
4	131125786	rs72680320	C	T	-0.0649382	0.013919	2.27e-06	11009	21.7663	Coprococcus2	TRUE	reported	ZZgrWw	NA	textfile
9	25554068	rs2482516	T	C	0.0754415	0.0164619	4.72e-06	11483	21.0021	Coprococcus2	TRUE	reported	ZZgrWw	NA	textfile
10	129715759	rs35890118	G	A	-0.066536	0.0147661	8.26e-06	11478	20.304	Coprococcus2	TRUE	reported	ZZgrWw	NA	textfile
9	16806694	rs10121347	G	C	0.0925805	0.0219459	8.31e-06	11457	17.7965	Coprococcus2	TRUE	reported	ZZgrWw	NA	textfile
1	4210455	rs9426473	G	A	0.0727361	0.0161662	6.31e-06	11486	20.2435	Coprococcus2	TRUE	reported	ZZgrWw	NA	textfile
5	33114638	rs6894272	C	T	-0.113458	0.0253003	9.53e-06	11001	20.1103	Coprococcus2	TRUE	reported	ZZgrWw	NA	textfile
3	180544880	rs12634070	C	T	0.0736486	0.0164921	9.95e-06	11457	19.9423	Coprococcus2	TRUE	reported	ZZgrWw	NA	textfile
1	223688236	rs61823518	C	A	-0.0955381	0.0215724	6.68e-06	10980	19.6135	Coprococcus2	TRUE	reported	ZZgrWw	NA	textfile
19	40032132	rs8100692	C	T	0.0577411	0.0113476	4.16e-07	15829	25.8918	Coprococcus3	TRUE	reported	VVYV2B	NA	textfile
8	4128340	rs62481985	C	G	-0.0582385	0.0115052	4.18e-07	15472	25.623	Coprococcus3	TRUE	reported	VVYV2B	NA	textfile
22	21331556	rs178271	C	T	0.145257	0.0294239	7.81e-07	10794	24.371	Coprococcus3	TRUE	reported	VVYV2B	NA	textfile
2	240727657	rs13394391	T	C	-0.0709302	0.0150918	2.2e-06	15834	22.0892	Coprococcus3	TRUE	reported	VVYV2B	NA	textfile
17	26104511	rs11080344	T	C	0.0516921	0.0113054	4.79e-06	15835	20.9062	Coprococcus3	TRUE	reported	VVYV2B	NA	textfile
1	149998497	rs7521171	A	G	-0.0596434	0.0129279	4.32e-06	15472	21.2849	Coprococcus3	TRUE	reported	VVYV2B	NA	textfile
17	76343961	rs11077359	C	T	-0.0645443	0.0148833	9.64e-06	15378	18.8069	Coprococcus3	TRUE	reported	VVYV2B	NA	textfile
8	8540070	rs6994742	T	C	0.0551306	0.0123929	7.84e-06	15834	19.7896	Coprococcus3	TRUE	reported	VVYV2B	NA	textfile
7	76357726	rs13247359	A	G	0.051211	0.0113031	7.33e-06	15833	20.5273	Coprococcus3	TRUE	reported	VVYV2B	NA	textfile
14	99141751	rs4575475	A	G	0.0619514	0.0137787	7.04e-06	15154	20.2155	Coprococcus3	TRUE	reported	VVYV2B	NA	textfile
9	13799809	rs10810043	G	A	0.0515518	0.0115923	9.27e-06	15833	19.7764	Coprococcus3	TRUE	reported	VVYV2B	NA	textfile
3	72207794	rs4677103	G	A	0.0977912	0.0197263	9.6e-07	7983	24.5758	DefluviitaleaceaeUCG011	TRUE	reported	nvdi0B	NA	textfile
4	147414743	rs72731813	T	C	-0.147383	0.0293796	4.33e-07	7767	25.1653	DefluviitaleaceaeUCG011	TRUE	reported	nvdi0B	NA	textfile
9	8786663	rs112893842	C	T	0.11381	0.0232806	1.45e-06	8183	23.8988	DefluviitaleaceaeUCG011	TRUE	reported	nvdi0B	NA	textfile
21	41811003	rs55658617	C	T	0.174369	0.0362226	2.15e-06	6663	23.1728	DefluviitaleaceaeUCG011	TRUE	reported	nvdi0B	NA	textfile
7	79734541	rs28696126	T	A	-0.106503	0.0238473	6.63e-06	7811	19.9455	DefluviitaleaceaeUCG011	TRUE	reported	nvdi0B	NA	textfile
1	118723685	rs1582238	C	T	0.0805036	0.0167257	1.57e-06	7983	23.1667	DefluviitaleaceaeUCG011	TRUE	reported	nvdi0B	NA	textfile
10	66407366	rs4344384	T	G	0.0715978	0.0156309	4.83e-06	8180	20.9812	DefluviitaleaceaeUCG011	TRUE	reported	nvdi0B	NA	textfile
4	120741726	rs2892880	A	G	0.0817755	0.0181686	6.83e-06	8182	20.2582	DefluviitaleaceaeUCG011	TRUE	reported	nvdi0B	NA	textfile
14	97116904	rs11160353	A	T	-0.0691756	0.0147285	2.7e-06	9234	22.0591	Desulfovibrio	TRUE	reported	lJPzBm	NA	textfile
8	105462047	rs2853179	T	C	0.0811971	0.0174234	2.42e-06	8949	21.7177	Desulfovibrio	TRUE	reported	lJPzBm	NA	textfile
2	198089911	rs16863365	G	A	0.109402	0.0226964	1.79e-06	8776	23.2349	Desulfovibrio	TRUE	reported	lJPzBm	NA	textfile
1	68664315	rs12031543	C	T	-0.127185	0.0281887	6.55e-06	8855	20.3573	Desulfovibrio	TRUE	reported	lJPzBm	NA	textfile
3	67478973	rs13066142	A	G	0.119141	0.0250891	3.79e-06	9241	22.5502	Desulfovibrio	TRUE	reported	lJPzBm	NA	textfile
14	90986846	rs1294544	C	A	0.0688782	0.0153635	7.78e-06	9241	20.0995	Desulfovibrio	TRUE	reported	lJPzBm	NA	textfile
13	64264446	rs2590913	A	G	0.154496	0.0339396	6.65e-06	7225	20.7213	Desulfovibrio	TRUE	reported	lJPzBm	NA	textfile
10	130170270	rs2032031	G	A	-0.0654931	0.0148681	9.14e-06	9241	19.4035	Desulfovibrio	TRUE	reported	lJPzBm	NA	textfile
8	57972916	rs72647089	G	T	-0.106594	0.0239337	8.3e-06	8985	19.8358	Desulfovibrio	TRUE	reported	lJPzBm	NA	textfile
5	52653978	rs7729080	A	C	-0.070287	0.0157691	9.96e-06	9241	19.8671	Desulfovibrio	TRUE	reported	lJPzBm	NA	textfile
18	13447995	rs4797774	A	G	0.212582	0.0470044	5.64e-06	3476	20.4538	Desulfovibrio	TRUE	reported	lJPzBm	NA	textfile
5	139410687	rs6580353	C	T	0.0770979	0.0169735	4.94e-06	9241	20.632	Desulfovibrio	TRUE	reported	lJPzBm	NA	textfile
8	138295725	rs11166701	A	G	-0.0655301	0.013186	5.51e-07	11720	24.6976	Dialister	TRUE	reported	9GPdKi	NA	textfile
11	10967286	rs517089	A	T	0.076227	0.0170411	5.14e-06	11988	20.0089	Dialister	TRUE	reported	9GPdKi	NA	textfile
16	9336862	rs2314294	C	T	0.0865932	0.0193719	8.08e-06	11339	19.9813	Dialister	TRUE	reported	9GPdKi	NA	textfile
11	92267129	rs4753063	A	G	-0.0596297	0.0130052	4.86e-06	11989	21.0229	Dialister	TRUE	reported	9GPdKi	NA	textfile
7	150890034	rs2435610	C	A	0.0647131	0.0143314	5.93e-06	11984	20.3895	Dialister	TRUE	reported	9GPdKi	NA	textfile
15	32955095	rs11071887	C	T	0.0662403	0.0146315	5.91e-06	11989	20.4959	Dialister	TRUE	reported	9GPdKi	NA	textfile
3	45809449	rs764177	A	C	-0.0601454	0.0135366	9.61e-06	11988	19.7418	Dialister	TRUE	reported	9GPdKi	NA	textfile
9	25447080	rs76680460	A	G	-0.161296	0.0364332	8.19e-06	7176	19.5999	Dialister	TRUE	reported	9GPdKi	NA	textfile
1	172809633	rs75416973	G	A	0.0727223	0.016451	9.46e-06	11402	19.5412	Dialister	TRUE	reported	9GPdKi	NA	textfile
8	127905865	rs13279148	A	G	0.0715309	0.0150878	2.25e-06	17605	22.477	Dorea	TRUE	reported	HBBDWA	NA	textfile
8	15768657	rs62503162	G	A	-0.0974091	0.0194379	7.47e-07	16210	25.1131	Dorea	TRUE	reported	HBBDWA	NA	textfile
8	13165357	rs78772518	C	A	0.13826	0.0283609	3.38e-06	10858	23.7657	Dorea	TRUE	reported	HBBDWA	NA	textfile
6	116078810	rs12216169	A	T	0.0881722	0.0193683	5.33e-06	16086	20.7243	Dorea	TRUE	reported	HBBDWA	NA	textfile
6	25078050	rs73729431	T	C	-0.13745	0.0299983	3.17e-06	9596	20.9941	Dorea	TRUE	reported	HBBDWA	NA	textfile
17	70733523	rs4793307	T	C	0.0574165	0.0122472	4.01e-06	17600	21.9787	Dorea	TRUE	reported	HBBDWA	NA	textfile
16	81803497	rs11150408	G	T	0.0488254	0.0109063	7.06e-06	17215	20.0417	Dorea	TRUE	reported	HBBDWA	NA	textfile
3	6826520	rs345219	G	T	-0.0497368	0.0112621	8.8e-06	17215	19.5038	Dorea	TRUE	reported	HBBDWA	NA	textfile
9	106815466	rs62583469	A	T	-0.0634136	0.0142227	5.78e-06	16819	19.8793	Dorea	TRUE	reported	HBBDWA	NA	textfile
6	74605806	rs3005511	G	A	0.0516127	0.0112852	5.29e-06	17610	20.9166	Dorea	TRUE	reported	HBBDWA	NA	textfile
4	60992340	rs1899291	T	C	0.0697217	0.0150285	4.57e-06	17609	21.5232	Dorea	TRUE	reported	HBBDWA	NA	textfile
11	8729057	rs3752849	A	G	0.163846	0.036608	7.68e-06	5322	20.0318	Dorea	TRUE	reported	HBBDWA	NA	textfile
7	154978183	rs12537781	C	T	-0.055544	0.0125223	9.15e-06	17608	19.6746	Dorea	TRUE	reported	HBBDWA	NA	textfile
2	45453805	rs3851328	G	T	-0.107774	0.0236527	4.18e-06	5147	20.762	Eggerthella	TRUE	reported	9rJicg	NA	textfile
7	38335954	rs2240838	G	A	0.0980582	0.0197653	7.36e-07	5147	24.6128	Eggerthella	TRUE	reported	9rJicg	NA	textfile
21	29778032	rs2223081	A	G	0.102572	0.0221108	3.89e-06	5147	21.5203	Eggerthella	TRUE	reported	9rJicg	NA	textfile
1	9136139	rs112205261	C	T	-0.188618	0.0403613	3.35e-06	5036	21.8391	Eggerthella	TRUE	reported	9rJicg	NA	textfile
11	102461599	rs1784446	A	G	0.0907728	0.0198096	5.23e-06	5147	20.9972	Eggerthella	TRUE	reported	9rJicg	NA	textfile
20	55647869	rs76663501	T	C	0.175349	0.0378576	4.83e-06	4814	21.4537	Eggerthella	TRUE	reported	9rJicg	NA	textfile
2	141337454	rs6430926	T	C	0.0879736	0.0197127	8.37e-06	5147	19.9164	Eggerthella	TRUE	reported	9rJicg	NA	textfile
4	70483957	rs2877457	A	G	-0.093486	0.0210208	9.03e-06	5083	19.7787	Eggerthella	TRUE	reported	9rJicg	NA	textfile
17	16970658	rs9898995	G	A	0.1136	0.0256751	5.98e-06	4906	19.5763	Eggerthella	TRUE	reported	9rJicg	NA	textfile
3	20807454	rs13070736	C	A	-0.121331	0.0272024	7.62e-06	5147	19.8944	Eggerthella	TRUE	reported	9rJicg	NA	textfile
15	65691324	rs67490567	C	T	0.108495	0.0245457	8.94e-06	5083	19.5374	Eggerthella	TRUE	reported	9rJicg	NA	textfile
8	50822676	rs3812426	A	G	0.106447	0.0224159	2.72e-06	5583	22.5505	Eisenbergiella	TRUE	reported	yC6pT7	NA	textfile
15	53375201	rs1508033	C	A	0.091546	0.0195787	3.23e-06	5580	21.8632	Eisenbergiella	TRUE	reported	yC6pT7	NA	textfile
11	124764527	rs12278566	A	T	-0.121065	0.0251658	1.65e-06	5582	23.1427	Eisenbergiella	TRUE	reported	yC6pT7	NA	textfile
15	36178565	rs2683098	T	C	0.107319	0.022515	2.24e-06	5582	22.72	Eisenbergiella	TRUE	reported	yC6pT7	NA	textfile
17	53367641	rs11079158	C	T	0.100627	0.022546	7.35e-06	5582	19.9199	Eisenbergiella	TRUE	reported	yC6pT7	NA	textfile
8	55330814	rs13258851	G	A	0.137001	0.0302124	7.75e-06	5583	20.5626	Eisenbergiella	TRUE	reported	yC6pT7	NA	textfile
10	109417101	rs12257723	C	A	-0.0952742	0.0211569	8.85e-06	5582	20.279	Eisenbergiella	TRUE	reported	yC6pT7	NA	textfile
21	21610254	rs4462860	A	G	0.0939071	0.0201104	4.16e-06	5460	21.8049	Eisenbergiella	TRUE	reported	yC6pT7	NA	textfile
11	24001840	rs11027642	T	C	0.129006	0.0284844	4.92e-06	5583	20.5118	Eisenbergiella	TRUE	reported	yC6pT7	NA	textfile
3	111419486	rs1553971	G	T	0.120965	0.0263054	5.27e-06	5583	21.1459	Eisenbergiella	TRUE	reported	yC6pT7	NA	textfile
4	127336602	rs11098863	A	T	-0.0966008	0.0162677	3.06e-09	7524	35.2622	Enterorhabdus	TRUE	reported	5mAt9M	NA	textfile
10	20280612	rs7923280	T	A	0.0860019	0.0169148	5.24e-07	7524	25.8512	Enterorhabdus	TRUE	reported	5mAt9M	NA	textfile
2	19611953	rs114731706	G	T	0.182308	0.0382298	2.17e-06	5956	22.7409	Enterorhabdus	TRUE	reported	5mAt9M	NA	textfile
11	62174193	rs3017103	G	A	0.0980897	0.0208995	2.94e-06	7524	22.0281	Enterorhabdus	TRUE	reported	5mAt9M	NA	textfile
12	69515102	rs73331712	C	T	0.26199	0.055123	4.85e-06	3109	22.5893	Enterorhabdus	TRUE	reported	5mAt9M	NA	textfile
2	236439879	rs77655283	A	G	0.132988	0.0298306	5.88e-06	7494	19.8747	Enterorhabdus	TRUE	reported	5mAt9M	NA	textfile
6	37567189	rs9470637	T	A	-0.0755513	0.0166263	5.7e-06	7524	20.6487	Enterorhabdus	TRUE	reported	5mAt9M	NA	textfile
19	35863028	rs424715	C	T	0.0818743	0.0174855	4.41e-06	7524	21.925	Enterorhabdus	TRUE	reported	5mAt9M	NA	textfile
8	113109756	rs10098492	C	T	0.132323	0.0293688	6.41e-06	7361	20.3001	Enterorhabdus	TRUE	reported	5mAt9M	NA	textfile
7	89709883	rs2051957	T	C	0.0843291	0.0189864	8.9e-06	7524	19.7274	Enterorhabdus	TRUE	reported	5mAt9M	NA	textfile
17	10177708	rs7221249	G	A	0.0839861	0.0142741	4.31e-09	9781	34.619	Erysipelatoclostridium	TRUE	reported	nz8rxj	NA	textfile
1	42333631	rs710230	C	T	0.143381	0.0281514	6.33e-07	9016	25.9409	Erysipelatoclostridium	TRUE	reported	nz8rxj	NA	textfile
4	25446787	rs4697572	G	A	-0.0810636	0.0163308	7.59e-07	9779	24.6397	Erysipelatoclostridium	TRUE	reported	nz8rxj	NA	textfile
11	121876913	rs58236560	T	G	-0.111157	0.0234426	2.16e-06	9368	22.4834	Erysipelatoclostridium	TRUE	reported	nz8rxj	NA	textfile
9	90586043	rs622418	G	A	-0.0668051	0.0143224	3.68e-06	9783	21.7563	Erysipelatoclostridium	TRUE	reported	nz8rxj	NA	textfile
2	34595533	rs1434153	A	G	-0.0684526	0.0152443	6.85e-06	9662	20.1634	Erysipelatoclostridium	TRUE	reported	nz8rxj	NA	textfile
5	34892042	rs340991	G	A	-0.0740482	0.0158891	3.75e-06	9781	21.7184	Erysipelatoclostridium	TRUE	reported	nz8rxj	NA	textfile
8	38780606	rs6474512	C	A	0.067015	0.0143201	3.02e-06	9783	21.9003	Erysipelatoclostridium	TRUE	reported	nz8rxj	NA	textfile
13	46372065	rs9590927	A	G	-0.0646003	0.0143479	6.39e-06	9782	20.2717	Erysipelatoclostridium	TRUE	reported	nz8rxj	NA	textfile
1	167818597	rs61806970	T	C	0.142548	0.0320688	9.09e-06	8644	19.7586	Erysipelatoclostridium	TRUE	reported	nz8rxj	NA	textfile
5	77816976	rs1346565	C	G	-0.0660421	0.014639	6.47e-06	9662	20.3525	Erysipelatoclostridium	TRUE	reported	nz8rxj	NA	textfile
19	55857777	rs45480394	G	T	-0.0687134	0.0151835	7.66e-06	9604	20.4804	Erysipelatoclostridium	TRUE	reported	nz8rxj	NA	textfile
11	36871523	rs2901723	A	C	0.0641339	0.0144295	8.79e-06	9662	19.7549	Erysipelatoclostridium	TRUE	reported	nz8rxj	NA	textfile
17	71411325	rs34528142	G	C	-0.0875551	0.0195556	6.13e-06	9604	20.0456	Erysipelatoclostridium	TRUE	reported	nz8rxj	NA	textfile
10	36394609	rs16936671	T	C	-0.0968026	0.0217883	6.04e-06	9488	19.7391	Erysipelatoclostridium	TRUE	reported	nz8rxj	NA	textfile
6	24292185	rs3804326	G	A	0.14147	0.0336352	9.85e-06	7028	17.6905	Erysipelatoclostridium	TRUE	reported	nz8rxj	NA	textfile
10	125628540	rs28568391	G	A	-0.0583911	0.0118741	6.42e-07	14544	24.1822	ErysipelotrichaceaeUCG003	TRUE	reported	yLCx1x	NA	textfile
8	91660344	rs11994308	T	C	0.115417	0.0242503	1.33e-06	13558	22.6522	ErysipelotrichaceaeUCG003	TRUE	reported	yLCx1x	NA	textfile
15	86522244	rs76502207	C	T	0.144844	0.0289929	6.41e-07	10740	24.9584	ErysipelotrichaceaeUCG003	TRUE	reported	yLCx1x	NA	textfile
18	43072987	rs2302840	C	T	-0.0871966	0.017687	1.29e-06	14897	24.3046	ErysipelotrichaceaeUCG003	TRUE	reported	yLCx1x	NA	textfile
18	46614602	rs10164067	G	T	-0.10326	0.0212405	1.13e-06	14427	23.6339	ErysipelotrichaceaeUCG003	TRUE	reported	yLCx1x	NA	textfile
16	4076830	rs8053479	G	A	-0.0838212	0.0186509	5.83e-06	13813	20.198	ErysipelotrichaceaeUCG003	TRUE	reported	yLCx1x	NA	textfile
7	33684926	rs17798136	A	G	0.158818	0.0347674	3.24e-06	7421	20.8666	ErysipelotrichaceaeUCG003	TRUE	reported	yLCx1x	NA	textfile
19	57828980	rs11666127	G	A	-0.0719187	0.0161371	7.9e-06	13813	19.8626	ErysipelotrichaceaeUCG003	TRUE	reported	yLCx1x	NA	textfile
6	24220160	rs62403464	C	T	-0.0731743	0.0156516	3.44e-06	14899	21.8576	ErysipelotrichaceaeUCG003	TRUE	reported	yLCx1x	NA	textfile
4	113256737	rs59068084	G	T	0.0564772	0.0120224	3.12e-06	14544	22.0681	ErysipelotrichaceaeUCG003	TRUE	reported	yLCx1x	NA	textfile
7	20554814	rs73074432	T	C	0.072154	0.0164378	9.99e-06	14217	19.2679	ErysipelotrichaceaeUCG003	TRUE	reported	yLCx1x	NA	textfile
6	18213637	rs214586	C	T	-0.106455	0.024038	8.5e-06	13505	19.6124	ErysipelotrichaceaeUCG003	TRUE	reported	yLCx1x	NA	textfile
11	7765096	rs4758231	T	G	-0.0551754	0.0122047	6.55e-06	14890	20.438	ErysipelotrichaceaeUCG003	TRUE	reported	yLCx1x	NA	textfile
16	80167277	rs74988980	A	G	-0.133141	0.0348574	8.64e-06	5944	14.5893	ErysipelotrichaceaeUCG003	TRUE	reported	yLCx1x	NA	textfile
2	175403951	rs75949021	C	T	-0.169667	0.0374238	3.58e-06	6721	20.5541	ErysipelotrichaceaeUCG003	TRUE	reported	yLCx1x	NA	textfile
5	32345671	rs6875357	T	C	0.165673	0.0353831	6.7e-06	7034	21.9237	ErysipelotrichaceaeUCG003	TRUE	reported	yLCx1x	NA	textfile
14	47935928	rs79396538	G	C	0.0848148	0.0191146	8.63e-06	13750	19.6884	ErysipelotrichaceaeUCG003	TRUE	reported	yLCx1x	NA	textfile
10	873148	rs12251396	G	A	-0.0705399	0.0158766	9.52e-06	14211	19.7404	ErysipelotrichaceaeUCG003	TRUE	reported	yLCx1x	NA	textfile
7	31136897	rs2267739	C	G	0.115505	0.0237628	1.42e-06	11853	23.6271	Escherichia.Shigella	TRUE	reported	0ywMGl	NA	textfile
11	134774845	rs1154904	G	A	-0.0613376	0.0130644	3.04e-06	12002	22.0431	Escherichia.Shigella	TRUE	reported	0ywMGl	NA	textfile
21	39324484	rs73208162	G	A	-0.119296	0.024839	2.19e-06	11073	23.0665	Escherichia.Shigella	TRUE	reported	0ywMGl	NA	textfile
7	140678199	rs113513883	G	A	0.172283	0.038041	5.28e-06	6280	20.5108	Escherichia.Shigella	TRUE	reported	0ywMGl	NA	textfile
17	14173290	rs7502686	C	G	-0.136384	0.0302576	5.9e-06	9990	20.3168	Escherichia.Shigella	TRUE	reported	0ywMGl	NA	textfile
2	236515155	rs57024273	C	T	0.0626172	0.0139919	9.7e-06	11853	20.028	Escherichia.Shigella	TRUE	reported	0ywMGl	NA	textfile
13	23253392	rs113127095	G	A	0.151009	0.0323434	3.33e-06	8433	21.799	Escherichia.Shigella	TRUE	reported	0ywMGl	NA	textfile
10	69394914	rs117092367	T	A	0.117362	0.0264533	9.65e-06	10304	19.6831	Escherichia.Shigella	TRUE	reported	0ywMGl	NA	textfile
16	3750623	rs112767262	C	T	0.0732963	0.0163589	8.21e-06	11771	20.0751	Escherichia.Shigella	TRUE	reported	0ywMGl	NA	textfile
3	3173016	rs11706043	A	T	0.075657	0.0164155	5.87e-06	12001	21.2417	Escherichia.Shigella	TRUE	reported	0ywMGl	NA	textfile
7	128054100	rs4731451	A	G	-0.0609885	0.0135157	7.47e-06	12001	20.3619	Escherichia.Shigella	TRUE	reported	0ywMGl	NA	textfile
16	77711641	rs35555519	G	C	0.101976	0.0222883	4.92e-06	12002	20.9335	Escherichia.Shigella	TRUE	reported	0ywMGl	NA	textfile
5	79863544	rs118526	A	C	-0.0594401	0.013598	8e-06	11853	19.1077	Escherichia.Shigella	TRUE	reported	0ywMGl	NA	textfile
1	48961903	rs2798105	G	A	-0.100851	0.0222045	8.25e-06	11296	20.6289	Escherichia.Shigella	TRUE	reported	0ywMGl	NA	textfile
5	17460096	rs62348779	C	T	-0.201481	0.043286	3.78e-06	3827	21.6656	Eubacteriumbrachygroup	TRUE	reported	pdPyPO	NA	textfile
10	93801585	rs1581240	A	G	-0.171972	0.0368426	4.1e-06	3989	21.7877	Eubacteriumbrachygroup	TRUE	reported	pdPyPO	NA	textfile
10	22892667	rs2913110	T	C	0.105143	0.022942	4.56e-06	4001	21.0039	Eubacteriumbrachygroup	TRUE	reported	pdPyPO	NA	textfile
4	184628931	rs4862235	A	G	0.104806	0.0225751	3.73e-06	4000	21.5533	Eubacteriumbrachygroup	TRUE	reported	pdPyPO	NA	textfile
4	6856564	rs73199919	C	T	-0.236717	0.0531335	8.16e-06	3008	19.8482	Eubacteriumbrachygroup	TRUE	reported	pdPyPO	NA	textfile
11	80236833	rs6591893	A	G	0.108225	0.0240319	7.34e-06	3999	20.2807	Eubacteriumbrachygroup	TRUE	reported	pdPyPO	NA	textfile
22	48190598	rs720439	G	A	-0.111927	0.0251252	7.03e-06	4001	19.8449	Eubacteriumbrachygroup	TRUE	reported	pdPyPO	NA	textfile
4	144665178	rs13139592	C	T	-0.145997	0.0327192	7.97e-06	3842	19.9104	Eubacteriumbrachygroup	TRUE	reported	pdPyPO	NA	textfile
14	23060552	rs1384962	G	A	0.120888	0.0266264	6.99e-06	4001	20.6131	Eubacteriumbrachygroup	TRUE	reported	pdPyPO	NA	textfile
7	31085162	rs17159861	T	C	0.0962228	0.0168388	1.04e-08	17380	32.6537	Eubacteriumcoprostanoligenesgroup	TRUE	reported	eU414G	NA	textfile
7	16380806	rs9648214	C	T	-0.0828719	0.016431	2.52e-07	17379	25.4383	Eubacteriumcoprostanoligenesgroup	TRUE	reported	eU414G	NA	textfile
1	200638489	rs115325767	C	G	0.0783322	0.0174719	2.62e-06	16555	20.1002	Eubacteriumcoprostanoligenesgroup	TRUE	reported	eU414G	NA	textfile
15	36911598	rs12906958	T	C	-0.0533159	0.0115935	4.35e-06	17380	21.1488	Eubacteriumcoprostanoligenesgroup	TRUE	reported	eU414G	NA	textfile
7	33603122	rs73109678	A	G	-0.0796956	0.0172275	3.66e-06	17379	21.4005	Eubacteriumcoprostanoligenesgroup	TRUE	reported	eU414G	NA	textfile
10	84506096	rs2644213	A	G	0.0538845	0.0121245	9.86e-06	17380	19.7517	Eubacteriumcoprostanoligenesgroup	TRUE	reported	eU414G	NA	textfile
3	113794507	rs11720857	T	C	0.0630776	0.0144485	9.26e-06	16960	19.0592	Eubacteriumcoprostanoligenesgroup	TRUE	reported	eU414G	NA	textfile
15	97869293	rs62024432	T	C	-0.0769698	0.0172101	7.5e-06	17271	20.0019	Eubacteriumcoprostanoligenesgroup	TRUE	reported	eU414G	NA	textfile
3	81595477	rs76898927	A	G	0.123055	0.0266375	4.79e-06	12197	21.3409	Eubacteriumcoprostanoligenesgroup	TRUE	reported	eU414G	NA	textfile
12	32713919	rs11052069	C	T	0.0477832	0.0107833	9.38e-06	17380	19.6356	Eubacteriumcoprostanoligenesgroup	TRUE	reported	eU414G	NA	textfile
2	50797401	rs79895140	C	T	-0.0641017	0.0141153	8.62e-06	16139	20.6233	Eubacteriumcoprostanoligenesgroup	TRUE	reported	eU414G	NA	textfile
16	81820486	rs4583233	C	A	0.0670205	0.0128122	2.84e-07	14327	27.3633	Eubacteriumeligensgroup	TRUE	reported	aGamqF	NA	textfile
10	83092007	rs265534	G	T	-0.0563756	0.0120127	2.27e-06	14776	22.0242	Eubacteriumeligensgroup	TRUE	reported	aGamqF	NA	textfile
2	115197171	rs72839198	G	C	0.155659	0.0375612	3.14e-06	4926	17.1739	Eubacteriumeligensgroup	TRUE	reported	aGamqF	NA	textfile
14	39301409	rs74606150	G	C	-0.196454	0.042565	4.25e-06	5381	21.3018	Eubacteriumeligensgroup	TRUE	reported	aGamqF	NA	textfile
6	70956815	rs6923695	G	T	0.103268	0.0229524	4.87e-06	12891	20.2428	Eubacteriumeligensgroup	TRUE	reported	aGamqF	NA	textfile
2	110260993	rs56080211	T	C	0.123093	0.0282743	9.14e-06	10699	18.9531	Eubacteriumeligensgroup	TRUE	reported	aGamqF	NA	textfile
13	107563458	rs2200429	G	A	-0.0888825	0.0198479	5.3e-06	14761	20.0541	Eubacteriumeligensgroup	TRUE	reported	aGamqF	NA	textfile
11	31098691	rs182318	A	G	-0.0824941	0.0195615	8.4e-06	14777	17.7845	Eubacteriumeligensgroup	TRUE	reported	aGamqF	NA	textfile
7	51365152	rs12719051	G	A	0.0916626	0.0208183	7.12e-06	12799	19.3862	Eubacteriumeligensgroup	TRUE	reported	aGamqF	NA	textfile
2	71145246	rs3771393	T	C	0.130842	0.0266671	7.38e-07	3792	24.0738	Eubacteriumfissicatenagroup	TRUE	reported	B9tg2U	NA	textfile
8	5433699	rs2733072	A	G	0.109644	0.0228306	1.49e-06	3833	23.0641	Eubacteriumfissicatenagroup	TRUE	reported	B9tg2U	NA	textfile
11	115165111	rs7104872	A	G	0.138612	0.0291906	2.73e-06	3829	22.5484	Eubacteriumfissicatenagroup	TRUE	reported	B9tg2U	NA	textfile
7	73043561	rs151257695	G	A	0.20951	0.0454847	3.1e-06	3587	21.2167	Eubacteriumfissicatenagroup	TRUE	reported	B9tg2U	NA	textfile
18	45753272	rs11876297	C	T	0.131469	0.0281712	2.67e-06	3396	21.779	Eubacteriumfissicatenagroup	TRUE	reported	B9tg2U	NA	textfile
6	39940437	rs6934739	G	A	0.111463	0.0252788	9.75e-06	3831	19.4425	Eubacteriumfissicatenagroup	TRUE	reported	B9tg2U	NA	textfile
14	89484373	rs10147907	G	T	0.172263	0.039601	8.27e-06	3833	18.9222	Eubacteriumfissicatenagroup	TRUE	reported	B9tg2U	NA	textfile
3	39604954	rs1768152	C	T	0.139489	0.0316186	8.7e-06	3590	19.4622	Eubacteriumfissicatenagroup	TRUE	reported	B9tg2U	NA	textfile
10	96758467	rs11818408	A	G	0.10585	0.0237114	8.2e-06	3590	19.9283	Eubacteriumfissicatenagroup	TRUE	reported	B9tg2U	NA	textfile
4	111885431	rs13116360	C	T	0.154124	0.0297185	2.94e-07	10323	26.896	Eubacteriumhalliigroup	TRUE	reported	ES9nNv	NA	textfile
3	110283389	rs949971	G	T	-0.0540164	0.0116101	3.29e-06	16566	21.6462	Eubacteriumhalliigroup	TRUE	reported	ES9nNv	NA	textfile
1	34308917	rs10798999	T	C	0.0601661	0.0126752	2.61e-06	16561	22.5315	Eubacteriumhalliigroup	TRUE	reported	ES9nNv	NA	textfile
7	148856720	rs60254196	G	A	-0.0522832	0.0111865	2.7e-06	16238	21.8442	Eubacteriumhalliigroup	TRUE	reported	ES9nNv	NA	textfile
7	100635375	rs10808115	C	A	-0.0504747	0.0109922	4.42e-06	16566	21.0851	Eubacteriumhalliigroup	TRUE	reported	ES9nNv	NA	textfile
15	62014160	rs74018587	T	C	0.208943	0.043822	3.7e-06	3039	22.7337	Eubacteriumhalliigroup	TRUE	reported	ES9nNv	NA	textfile
3	23663416	rs6550770	C	T	-0.198087	0.0443545	4.82e-06	4279	19.9452	Eubacteriumhalliigroup	TRUE	reported	ES9nNv	NA	textfile
11	58040621	rs10501370	T	C	-0.115589	0.0252489	5.42e-06	13824	20.9579	Eubacteriumhalliigroup	TRUE	reported	ES9nNv	NA	textfile
11	123789877	rs78056098	T	G	-0.0507411	0.0113758	8.29e-06	16568	19.8955	Eubacteriumhalliigroup	TRUE	reported	ES9nNv	NA	textfile
3	195238086	rs138531890	G	A	0.153138	0.0349456	5.43e-06	7710	19.2036	Eubacteriumhalliigroup	TRUE	reported	ES9nNv	NA	textfile
3	64664456	rs28584818	G	A	0.126115	0.0268627	4.43e-06	11095	22.0412	Eubacteriumhalliigroup	TRUE	reported	ES9nNv	NA	textfile
11	11771637	rs117748144	C	T	-0.126582	0.028712	7.86e-06	10861	19.4365	Eubacteriumhalliigroup	TRUE	reported	ES9nNv	NA	textfile
1	104524676	rs17474256	A	G	0.0810805	0.0184573	9.45e-06	16460	19.2973	Eubacteriumhalliigroup	TRUE	reported	ES9nNv	NA	textfile
18	48384463	rs630939	T	C	-0.0508914	0.0114352	9.16e-06	16238	19.8062	Eubacteriumhalliigroup	TRUE	reported	ES9nNv	NA	textfile
4	183709536	rs17074066	C	T	-0.0813986	0.0189272	9.35e-06	15804	18.4952	Eubacteriumhalliigroup	TRUE	reported	ES9nNv	NA	textfile
14	52185888	rs34297067	G	A	-0.186907	0.0341475	6.6e-08	3271	29.9593	Eubacteriumnodatumgroup	TRUE	reported	va8czj	NA	textfile
9	28245518	rs113893692	T	C	-0.185107	0.0403573	5.76e-06	3195	21.0379	Eubacteriumnodatumgroup	TRUE	reported	va8czj	NA	textfile
9	96597985	rs77910827	T	C	0.201788	0.0413568	9.05e-07	3271	23.8066	Eubacteriumnodatumgroup	TRUE	reported	va8czj	NA	textfile
10	9659749	rs61841040	T	G	0.160621	0.0341609	3.56e-06	3295	22.1078	Eubacteriumnodatumgroup	TRUE	reported	va8czj	NA	textfile
1	34529736	rs9425984	C	T	-0.130234	0.0292347	7.21e-06	3294	19.845	Eubacteriumnodatumgroup	TRUE	reported	va8czj	NA	textfile
7	64894137	rs10263623	T	C	0.193496	0.0439023	8.91e-06	3080	19.4253	Eubacteriumnodatumgroup	TRUE	reported	va8czj	NA	textfile
10	61322015	rs11006576	G	A	-0.110167	0.024593	7.99e-06	3295	20.067	Eubacteriumnodatumgroup	TRUE	reported	va8czj	NA	textfile
1	171060821	rs7880204	C	T	-0.125454	0.0275303	6.84e-06	3294	20.7656	Eubacteriumnodatumgroup	TRUE	reported	va8czj	NA	textfile
4	94712747	rs6818880	G	A	-0.110081	0.0245964	7.83e-06	3291	20.0298	Eubacteriumnodatumgroup	TRUE	reported	va8czj	NA	textfile
7	135052348	rs10458299	C	T	-0.187753	0.041969	8.37e-06	3271	20.0131	Eubacteriumnodatumgroup	TRUE	reported	va8czj	NA	textfile
8	4954912	rs7827125	T	C	0.1223	0.0271331	7.17e-06	3294	20.3166	Eubacteriumnodatumgroup	TRUE	reported	va8czj	NA	textfile
12	94515340	rs12423772	T	G	0.14098	0.0295029	2.63e-06	5321	22.8341	Eubacteriumoxidoreducensgroup	TRUE	reported	afRMy7	NA	textfile
4	37526679	rs2973294	T	G	0.0923559	0.0195439	2.39e-06	5378	22.331	Eubacteriumoxidoreducensgroup	TRUE	reported	afRMy7	NA	textfile
16	86480355	rs34561138	A	G	0.216145	0.045992	2.51e-06	4186	22.0865	Eubacteriumoxidoreducensgroup	TRUE	reported	afRMy7	NA	textfile
5	106882394	rs440215	T	C	0.0932766	0.0195294	1.65e-06	5377	22.8122	Eubacteriumoxidoreducensgroup	TRUE	reported	afRMy7	NA	textfile
4	187905399	rs1425962	C	G	0.0906104	0.0200612	7.32e-06	5321	20.4005	Eubacteriumoxidoreducensgroup	TRUE	reported	afRMy7	NA	textfile
1	195064019	rs12129908	A	C	0.0893272	0.0198333	5.8e-06	5377	20.2852	Eubacteriumoxidoreducensgroup	TRUE	reported	afRMy7	NA	textfile
15	93006765	rs35398954	G	A	-0.0901402	0.0174602	5.4e-07	16621	26.6526	Eubacteriumrectalegroup	TRUE	reported	irbhHk	NA	textfile
12	20066025	rs117151453	C	G	-0.113141	0.0243541	1.84e-06	13908	21.582	Eubacteriumrectalegroup	TRUE	reported	irbhHk	NA	textfile
18	37703874	rs16960159	G	C	-0.156596	0.0336234	4.1e-06	8334	21.6909	Eubacteriumrectalegroup	TRUE	reported	irbhHk	NA	textfile
2	125553155	rs314726	C	T	0.0528824	0.0109486	1.38e-06	16966	23.3293	Eubacteriumrectalegroup	TRUE	reported	irbhHk	NA	textfile
1	234530370	rs10797540	G	A	0.0503179	0.0108389	3.53e-06	17350	21.5512	Eubacteriumrectalegroup	TRUE	reported	irbhHk	NA	textfile
7	121281238	rs10248854	A	C	-0.0527827	0.0113463	4.21e-06	17348	21.6407	Eubacteriumrectalegroup	TRUE	reported	irbhHk	NA	textfile
11	8129537	rs2884897	G	A	-0.129364	0.0289021	6.44e-06	10813	20.034	Eubacteriumrectalegroup	TRUE	reported	irbhHk	NA	textfile
11	98523638	rs10892089	G	C	-0.0635522	0.0140072	6.22e-06	17351	20.5852	Eubacteriumrectalegroup	TRUE	reported	irbhHk	NA	textfile
1	116082909	rs143694765	C	T	0.0870025	0.019779	9.75e-06	15124	19.3489	Eubacteriumrectalegroup	TRUE	reported	irbhHk	NA	textfile
9	129425745	rs59427698	G	A	-0.0576035	0.0130853	5.37e-06	16613	19.3789	Eubacteriumrectalegroup	TRUE	reported	irbhHk	NA	textfile
9	92013419	rs62547233	G	A	0.0536319	0.0120201	9.9e-06	17347	19.9082	Eubacteriumrectalegroup	TRUE	reported	irbhHk	NA	textfile
15	87881513	rs58498416	T	C	-0.0517316	0.0118196	9.68e-06	17350	19.1559	Eubacteriumrectalegroup	TRUE	reported	irbhHk	NA	textfile
5	121182996	rs2116427	G	A	0.0911461	0.0182353	4.67e-07	7739	24.9833	Eubacteriumruminantiumgroup	TRUE	reported	QfFQiY	NA	textfile
22	25303055	rs139749	T	C	-0.0845439	0.0171791	8.59e-07	7314	24.2195	Eubacteriumruminantiumgroup	TRUE	reported	QfFQiY	NA	textfile
10	129037453	rs72836424	T	C	-0.139825	0.030069	2.62e-06	7314	21.6237	Eubacteriumruminantiumgroup	TRUE	reported	QfFQiY	NA	textfile
9	130980937	rs2229917	G	A	0.153538	0.0323922	2.16e-06	7050	22.4673	Eubacteriumruminantiumgroup	TRUE	reported	QfFQiY	NA	textfile
5	33897589	rs16891896	A	G	-0.174787	0.0390573	2.38e-06	4753	20.0269	Eubacteriumruminantiumgroup	TRUE	reported	QfFQiY	NA	textfile
8	138626268	rs7000472	G	A	-0.0762282	0.016523	4.07e-06	7739	21.284	Eubacteriumruminantiumgroup	TRUE	reported	QfFQiY	NA	textfile
2	201610645	rs13025464	C	T	-0.0737077	0.0163786	6.97e-06	7738	20.2523	Eubacteriumruminantiumgroup	TRUE	reported	QfFQiY	NA	textfile
2	71247578	rs2418654	T	C	-0.0748879	0.0165852	6.17e-06	7314	20.3884	Eubacteriumruminantiumgroup	TRUE	reported	QfFQiY	NA	textfile
1	197978281	rs6676699	T	G	-0.0888124	0.0196447	6.38e-06	7708	20.4388	Eubacteriumruminantiumgroup	TRUE	reported	QfFQiY	NA	textfile
12	63306003	rs73139629	C	A	-0.115098	0.0247909	5.36e-06	7314	21.555	Eubacteriumruminantiumgroup	TRUE	reported	QfFQiY	NA	textfile
22	48749548	rs112375806	A	T	0.143141	0.0293757	5.82e-06	7123	23.7438	Eubacteriumruminantiumgroup	TRUE	reported	QfFQiY	NA	textfile
9	2539358	rs606117	G	A	0.0833243	0.018056	4.82e-06	7263	21.2961	Eubacteriumruminantiumgroup	TRUE	reported	QfFQiY	NA	textfile
6	130030114	rs57340348	C	T	-0.0979429	0.0212166	4.93e-06	7314	21.3106	Eubacteriumruminantiumgroup	TRUE	reported	QfFQiY	NA	textfile
1	88523399	rs10923018	A	G	0.0726438	0.0160924	6.8e-06	7739	20.3777	Eubacteriumruminantiumgroup	TRUE	reported	QfFQiY	NA	textfile
15	61289622	rs11637981	T	G	-0.073258	0.0160888	5.44e-06	7718	20.733	Eubacteriumruminantiumgroup	TRUE	reported	QfFQiY	NA	textfile
12	30360954	rs17519472	T	C	0.107804	0.0233984	4.7e-06	7710	21.2275	Eubacteriumruminantiumgroup	TRUE	reported	QfFQiY	NA	textfile
6	11953633	rs209813	A	G	-0.103488	0.0236391	9.23e-06	7264	19.1655	Eubacteriumruminantiumgroup	TRUE	reported	QfFQiY	NA	textfile
20	2308307	rs6048195	T	A	-0.0603594	0.011658	2.5e-07	14839	26.8067	Eubacteriumventriosumgroup	TRUE	reported	FTF1Px	NA	textfile
20	50140919	rs73615400	C	T	-0.0956303	0.0193428	9.54e-07	15146	24.443	Eubacteriumventriosumgroup	TRUE	reported	FTF1Px	NA	textfile
3	190223732	rs57199565	C	T	0.0783394	0.0160257	7.97e-07	14913	23.8961	Eubacteriumventriosumgroup	TRUE	reported	FTF1Px	NA	textfile
13	98785900	rs11617697	G	A	-0.143349	0.0286241	7.22e-07	11497	25.0798	Eubacteriumventriosumgroup	TRUE	reported	FTF1Px	NA	textfile
8	114445055	rs16884680	T	G	-0.0906428	0.0191909	1.74e-06	15289	22.3088	Eubacteriumventriosumgroup	TRUE	reported	FTF1Px	NA	textfile
18	22460785	rs12964517	A	G	0.0587198	0.0123453	2.07e-06	15289	22.6237	Eubacteriumventriosumgroup	TRUE	reported	FTF1Px	NA	textfile
12	52423996	rs876734	T	C	-0.0618696	0.0132532	2.89e-06	14913	21.7927	Eubacteriumventriosumgroup	TRUE	reported	FTF1Px	NA	textfile
14	44975510	rs3809430	C	T	-0.0548171	0.0118426	3.55e-06	15287	21.426	Eubacteriumventriosumgroup	TRUE	reported	FTF1Px	NA	textfile
16	60348381	rs72783037	A	C	0.0658926	0.0143747	6.55e-06	15286	21.0124	Eubacteriumventriosumgroup	TRUE	reported	FTF1Px	NA	textfile
4	126371814	rs73849225	C	T	0.0975711	0.0224388	5.21e-06	14573	18.9079	Eubacteriumventriosumgroup	TRUE	reported	FTF1Px	NA	textfile
13	51938576	rs9316536	G	T	-0.0817111	0.0183121	7.84e-06	15289	19.9107	Eubacteriumventriosumgroup	TRUE	reported	FTF1Px	NA	textfile
14	51960625	rs35179274	T	C	-0.0627263	0.013786	5.76e-06	15287	20.7026	Eubacteriumventriosumgroup	TRUE	reported	FTF1Px	NA	textfile
1	147291928	rs78250280	A	G	0.0749762	0.0164404	3.36e-06	14835	20.7979	Eubacteriumventriosumgroup	TRUE	reported	FTF1Px	NA	textfile
1	109398264	rs66746423	T	C	0.0751501	0.0164978	6.11e-06	14578	20.7494	Eubacteriumventriosumgroup	TRUE	reported	FTF1Px	NA	textfile
2	203661779	rs6704822	G	A	0.0739179	0.0166705	6.62e-06	15289	19.6609	Eubacteriumventriosumgroup	TRUE	reported	FTF1Px	NA	textfile
3	107736434	rs13082419	T	C	-0.0715522	0.016137	9.56e-06	14501	19.6608	Eubacteriumventriosumgroup	TRUE	reported	FTF1Px	NA	textfile
20	57995506	rs17830032	A	G	-0.160597	0.0310515	2.39e-07	9527	26.7494	Eubacteriumxylanophilumgroup	TRUE	reported	8Sttzb	NA	textfile
7	43566344	rs13239072	A	G	0.0687427	0.0142728	1.82e-06	13307	23.1971	Eubacteriumxylanophilumgroup	TRUE	reported	8Sttzb	NA	textfile
17	66689958	rs79582700	G	C	-0.0951677	0.0199969	2.41e-06	13256	22.6492	Eubacteriumxylanophilumgroup	TRUE	reported	8Sttzb	NA	textfile
19	8255478	rs12980122	G	C	-0.108274	0.0238257	5.02e-06	12039	20.6516	Eubacteriumxylanophilumgroup	TRUE	reported	8Sttzb	NA	textfile
16	84790559	rs2012708	G	A	0.0573202	0.0126905	6.53e-06	13306	20.4013	Eubacteriumxylanophilumgroup	TRUE	reported	8Sttzb	NA	textfile
11	131009660	rs2213117	G	T	0.0877797	0.0189012	4.21e-06	12878	21.5679	Eubacteriumxylanophilumgroup	TRUE	reported	8Sttzb	NA	textfile
14	73181783	rs10140184	C	A	0.0576795	0.012599	4.96e-06	12930	20.959	Eubacteriumxylanophilumgroup	TRUE	reported	8Sttzb	NA	textfile
1	22627266	rs10917203	C	A	0.0612633	0.0130917	3.15e-06	12930	21.8983	Eubacteriumxylanophilumgroup	TRUE	reported	8Sttzb	NA	textfile
16	73696771	rs112176119	T	C	-0.113455	0.0245762	3.33e-06	12199	21.3119	Eubacteriumxylanophilumgroup	TRUE	reported	8Sttzb	NA	textfile
9	130498120	rs1999224	T	G	-0.0949051	0.0203503	3.75e-06	13309	21.749	Eubacteriumxylanophilumgroup	TRUE	reported	8Sttzb	NA	textfile
4	87891938	rs75586835	G	A	-0.114498	0.0263455	9.39e-06	12550	18.8878	Eubacteriumxylanophilumgroup	TRUE	reported	8Sttzb	NA	textfile
1	246780557	rs4654122	G	C	0.0553508	0.0123588	7.2e-06	13309	20.0584	Eubacteriumxylanophilumgroup	TRUE	reported	8Sttzb	NA	textfile
12	83502773	rs12320842	G	C	0.094833	0.0163962	7.57e-09	17638	33.4527	Faecalibacterium	TRUE	reported	NhQWEk	NA	textfile
6	131587157	rs6910935	G	A	0.134864	0.0277032	1.38e-06	12640	23.6991	Faecalibacterium	TRUE	reported	NhQWEk	NA	textfile
14	64044097	rs1271565	T	C	-0.0576251	0.0119649	1.3e-06	17638	23.1955	Faecalibacterium	TRUE	reported	NhQWEk	NA	textfile
16	6099863	rs75499067	T	C	0.227585	0.0465522	1.76e-06	4526	23.9004	Faecalibacterium	TRUE	reported	NhQWEk	NA	textfile
13	53567017	rs9536330	C	T	-0.048317	0.010797	5.33e-06	18082	20.0259	Faecalibacterium	TRUE	reported	NhQWEk	NA	textfile
15	47404021	rs28376661	G	C	0.0504817	0.0109368	3.66e-06	18087	21.3053	Faecalibacterium	TRUE	reported	NhQWEk	NA	textfile
1	245267339	rs10927394	T	G	-0.232262	0.0512364	7.02e-06	3495	20.5494	Faecalibacterium	TRUE	reported	NhQWEk	NA	textfile
2	37125235	rs114946999	T	C	-0.0861565	0.01896	5.7e-06	15673	20.6489	Faecalibacterium	TRUE	reported	NhQWEk	NA	textfile
1	111036827	rs79656633	C	T	0.145631	0.0323019	8.14e-06	9080	20.3259	Faecalibacterium	TRUE	reported	NhQWEk	NA	textfile
10	128614990	rs61875484	G	C	0.0817953	0.018369	9.18e-06	16718	19.8282	Faecalibacterium	TRUE	reported	NhQWEk	NA	textfile
1	14201546	rs12753492	C	A	0.0641305	0.0149933	8.8e-06	17525	18.295	Faecalibacterium	TRUE	reported	NhQWEk	NA	textfile
21	39027901	rs2835874	C	T	-0.0866356	0.0196496	7.54e-06	17567	19.4396	Faecalibacterium	TRUE	reported	NhQWEk	NA	textfile
8	38593645	rs11776390	C	T	-0.078354	0.017183	6.4e-06	16718	20.7932	Faecalibacterium	TRUE	reported	NhQWEk	NA	textfile
3	3556826	rs9852893	G	C	0.0657834	0.0129056	3.88e-07	14184	25.9821	FamilyXIIIAD3011group	TRUE	reported	jKhYLp	NA	textfile
20	4618639	rs62200412	T	C	-0.0800851	0.0163834	5.8e-07	13661	23.8943	FamilyXIIIAD3011group	TRUE	reported	jKhYLp	NA	textfile
1	240694163	rs16840310	G	A	-0.0608052	0.0122149	6.75e-07	14201	24.78	FamilyXIIIAD3011group	TRUE	reported	jKhYLp	NA	textfile
1	192019835	rs72730932	A	C	-0.0899559	0.0177107	6.89e-07	13102	25.7982	FamilyXIIIAD3011group	TRUE	reported	jKhYLp	NA	textfile
15	58683697	rs16940167	T	C	0.0732552	0.0159898	3.91e-06	14201	20.9889	FamilyXIIIAD3011group	TRUE	reported	jKhYLp	NA	textfile
7	28603985	rs17156849	A	G	-0.112891	0.0245292	4.19e-06	13352	21.1812	FamilyXIIIAD3011group	TRUE	reported	jKhYLp	NA	textfile
16	16006242	rs62029761	G	A	0.128753	0.0276002	3.89e-06	9655	21.7616	FamilyXIIIAD3011group	TRUE	reported	jKhYLp	NA	textfile
4	38917830	rs11736617	A	G	-0.0759493	0.0172101	9.02e-06	13778	19.4752	FamilyXIIIAD3011group	TRUE	reported	jKhYLp	NA	textfile
12	18127597	rs12812672	C	T	-0.096065	0.020828	2.56e-06	13565	21.2733	FamilyXIIIAD3011group	TRUE	reported	jKhYLp	NA	textfile
6	32695336	rs9276029	G	A	-0.0811384	0.0185669	8.93e-06	13566	19.0975	FamilyXIIIAD3011group	TRUE	reported	jKhYLp	NA	textfile
15	40047706	rs12911842	T	A	-0.0811976	0.0183335	6.91e-06	14125	19.6153	FamilyXIIIAD3011group	TRUE	reported	jKhYLp	NA	textfile
5	14159925	rs149302	C	T	-0.0645635	0.0143225	7.48e-06	14192	20.3206	FamilyXIIIAD3011group	TRUE	reported	jKhYLp	NA	textfile
3	29811865	rs9837139	G	A	0.10752	0.0240482	8.71e-06	13527	19.9901	FamilyXIIIAD3011group	TRUE	reported	jKhYLp	NA	textfile
2	74195551	rs11126423	T	C	0.0904399	0.0196301	5.91e-06	13735	21.2263	FamilyXIIIAD3011group	TRUE	reported	jKhYLp	NA	textfile
3	188224096	rs1426266	C	T	-0.0665521	0.0137151	1.25e-06	12751	23.5466	FamilyXIIIUCG001	TRUE	reported	cC1H2A	NA	textfile
1	85228325	rs12049454	C	T	-0.0647298	0.0134065	1.17e-06	12748	23.3118	FamilyXIIIUCG001	TRUE	reported	cC1H2A	NA	textfile
1	183503664	rs3842897	A	G	-0.112639	0.0242751	5.2e-06	12407	21.5307	FamilyXIIIUCG001	TRUE	reported	cC1H2A	NA	textfile
15	25151194	rs116979587	A	T	-0.121679	0.0260821	3.05e-06	11989	21.7644	FamilyXIIIUCG001	TRUE	reported	cC1H2A	NA	textfile
6	76598635	rs62414802	T	C	-0.0611904	0.013457	4.29e-06	12750	20.6762	FamilyXIIIUCG001	TRUE	reported	cC1H2A	NA	textfile
21	45153079	rs2276529	G	C	-0.0759406	0.0165099	5.36e-06	12748	21.1572	FamilyXIIIUCG001	TRUE	reported	cC1H2A	NA	textfile
17	33761027	rs112362903	G	A	-0.149047	0.0333271	7.88e-06	8579	20.001	FamilyXIIIUCG001	TRUE	reported	cC1H2A	NA	textfile
17	78223817	rs8076666	G	A	0.088655	0.0198094	8.02e-06	12265	20.0292	FamilyXIIIUCG001	TRUE	reported	cC1H2A	NA	textfile
11	94681786	rs7119679	A	G	-0.0809085	0.0174782	3.52e-06	12445	21.4286	FamilyXIIIUCG001	TRUE	reported	cC1H2A	NA	textfile
3	45479090	rs76463770	G	A	0.19313	0.0419866	3.77e-06	5651	21.1581	FamilyXIIIUCG001	TRUE	reported	cC1H2A	NA	textfile
1	77887835	rs12030302	G	A	-0.0692276	0.0137467	5.61e-07	10805	25.3607	Flavonifractor	TRUE	reported	gdEBF6	NA	textfile
10	32381186	rs806808	C	T	0.0667272	0.0136557	1.18e-06	10801	23.8767	Flavonifractor	TRUE	reported	gdEBF6	NA	textfile
11	44849689	rs34066017	G	A	0.0764294	0.0159789	1.52e-06	10705	22.8784	Flavonifractor	TRUE	reported	gdEBF6	NA	textfile
1	237351354	rs11811696	C	T	-0.116063	0.0241012	2.07e-06	10221	23.1904	Flavonifractor	TRUE	reported	gdEBF6	NA	textfile
16	6696929	rs11642826	C	G	0.14686	0.0325191	6.65e-06	8151	20.3954	Flavonifractor	TRUE	reported	gdEBF6	NA	textfile
5	168218403	rs114873521	T	C	-0.130067	0.0294087	7.13e-06	9156	19.5605	Flavonifractor	TRUE	reported	gdEBF6	NA	textfile
2	50201547	rs6761463	C	G	-0.083392	0.0184596	8.11e-06	10805	20.4081	Flavonifractor	TRUE	reported	gdEBF6	NA	textfile
16	96987	rs798674	C	G	0.0637125	0.0141608	7.02e-06	10583	20.2429	Flavonifractor	TRUE	reported	gdEBF6	NA	textfile
1	102287083	rs12038887	G	C	0.0942719	0.0211646	9.37e-06	10583	19.8401	Flavonifractor	TRUE	reported	gdEBF6	NA	textfile
1	24927625	rs4378146	C	A	-0.0616691	0.0125259	7.2e-07	17384	24.2392	Fusicatenibacter	TRUE	reported	bh8z73	NA	textfile
5	29595000	rs62353480	G	A	-0.0701397	0.0145589	1.57e-06	16119	23.2098	Fusicatenibacter	TRUE	reported	bh8z73	NA	textfile
3	64252803	rs704418	C	T	0.0739124	0.0151073	7.77e-07	16626	23.9366	Fusicatenibacter	TRUE	reported	bh8z73	NA	textfile
8	15360718	rs2132128	A	G	-0.0771914	0.0160344	1.08e-06	17370	23.1755	Fusicatenibacter	TRUE	reported	bh8z73	NA	textfile
18	10370596	rs206581	G	A	-0.0568339	0.0127894	8.96e-06	17384	19.7476	Fusicatenibacter	TRUE	reported	bh8z73	NA	textfile
2	226649570	rs62187631	C	T	-0.0710571	0.015924	4.55e-06	16522	19.9118	Fusicatenibacter	TRUE	reported	bh8z73	NA	textfile
10	112177119	rs2025938	A	G	-0.0967298	0.0205426	2.99e-06	15626	22.1723	Fusicatenibacter	TRUE	reported	bh8z73	NA	textfile
10	120447429	rs3303	C	T	-0.0953657	0.020407	3.94e-06	16877	21.8387	Fusicatenibacter	TRUE	reported	bh8z73	NA	textfile
9	130371107	rs2039204	A	T	-0.0497414	0.0107941	3.94e-06	17383	21.2354	Fusicatenibacter	TRUE	reported	bh8z73	NA	textfile
15	88353215	rs8028026	G	A	-0.0792146	0.0180505	8.06e-06	16522	19.259	Fusicatenibacter	TRUE	reported	bh8z73	NA	textfile
2	5532793	rs792108	C	T	-0.0508345	0.0113843	8.5e-06	16978	19.939	Fusicatenibacter	TRUE	reported	bh8z73	NA	textfile
7	148856720	rs60254196	G	A	-0.0492427	0.0109365	5.47e-06	16978	20.2735	Fusicatenibacter	TRUE	reported	bh8z73	NA	textfile
16	73821805	rs8063430	C	T	-0.104026	0.022217	4.93e-06	15552	21.9239	Fusicatenibacter	TRUE	reported	bh8z73	NA	textfile
21	42681392	rs10439674	G	A	-0.0572129	0.0130007	7.68e-06	17381	19.3667	Fusicatenibacter	TRUE	reported	bh8z73	NA	textfile
20	55937366	rs167879	T	C	-0.0659543	0.0148763	5.87e-06	16542	19.6562	Fusicatenibacter	TRUE	reported	bh8z73	NA	textfile
12	58658311	rs73103914	G	A	-0.0597324	0.0134458	8.3e-06	17384	19.7355	Fusicatenibacter	TRUE	reported	bh8z73	NA	textfile
3	187450354	rs76287110	T	A	-0.242965	0.0466177	1.67e-07	3483	27.1634	Gordonibacter	TRUE	reported	bUCjx7	NA	textfile
12	29024534	rs7294633	T	C	0.12867	0.0249946	3.44e-07	3723	26.5009	Gordonibacter	TRUE	reported	bUCjx7	NA	textfile
17	10148653	rs7220558	T	A	0.116884	0.0234834	6.71e-07	3723	24.7737	Gordonibacter	TRUE	reported	bUCjx7	NA	textfile
4	8142607	rs35042269	A	C	-0.180293	0.0403296	8.11e-06	3595	19.9852	Gordonibacter	TRUE	reported	bUCjx7	NA	textfile
4	136768501	rs72714787	A	C	0.181405	0.0377102	1.43e-06	3723	23.1409	Gordonibacter	TRUE	reported	bUCjx7	NA	textfile
7	136937189	rs322296	A	G	0.17869	0.037722	4.02e-06	3595	22.4393	Gordonibacter	TRUE	reported	bUCjx7	NA	textfile
1	83136096	rs72939513	G	A	-0.21399	0.0490592	7.98e-06	3435	19.0259	Gordonibacter	TRUE	reported	bUCjx7	NA	textfile
1	210628449	rs3765837	G	T	-0.190729	0.0433608	7.17e-06	3556	19.348	Gordonibacter	TRUE	reported	bUCjx7	NA	textfile
2	30158494	rs13412653	C	A	0.107597	0.0239228	8.61e-06	3723	20.2293	Gordonibacter	TRUE	reported	bUCjx7	NA	textfile
7	129433205	rs117347059	C	G	-0.128261	0.0285123	9.17e-06	3684	20.2361	Gordonibacter	TRUE	reported	bUCjx7	NA	textfile
17	52957210	rs16955299	A	G	-0.196423	0.0433538	6.37e-06	3572	20.5272	Gordonibacter	TRUE	reported	bUCjx7	NA	textfile
9	88787144	rs4596722	G	A	0.102908	0.0231571	9.06e-06	3723	19.7484	Gordonibacter	TRUE	reported	bUCjx7	NA	textfile
7	18970607	rs768830	A	G	0.149852	0.0333315	7.76e-06	3723	20.2124	Gordonibacter	TRUE	reported	bUCjx7	NA	textfile
12	131024079	rs61934597	T	C	-0.172495	0.0388567	8.37e-06	3684	19.7069	Gordonibacter	TRUE	reported	bUCjx7	NA	textfile
6	129224488	rs12191680	G	C	0.106544	0.0200323	1.47e-07	9115	28.2877	Haemophilus	TRUE	reported	Sn5esN	NA	textfile
6	55448491	rs9382510	T	C	-0.093521	0.0172649	7.12e-08	9117	29.3422	Haemophilus	TRUE	reported	Sn5esN	NA	textfile
13	36104947	rs9574096	T	A	-0.0736375	0.0155227	2.18e-06	9118	22.5041	Haemophilus	TRUE	reported	Sn5esN	NA	textfile
10	94306385	rs76022354	T	C	0.244638	0.0505504	1.83e-06	3618	23.4205	Haemophilus	TRUE	reported	Sn5esN	NA	textfile
16	48742489	rs111582866	A	G	-0.124265	0.026016	1.27e-06	8370	22.8149	Haemophilus	TRUE	reported	Sn5esN	NA	textfile
17	64535013	rs9895850	C	T	-0.192957	0.0416755	2.14e-06	4592	21.4367	Haemophilus	TRUE	reported	Sn5esN	NA	textfile
12	115493337	rs35509	A	G	0.128249	0.0268779	2.01e-06	8430	22.7676	Haemophilus	TRUE	reported	Sn5esN	NA	textfile
9	105650242	rs78909003	C	T	-0.246256	0.0503924	1.67e-06	3559	23.8805	Haemophilus	TRUE	reported	Sn5esN	NA	textfile
6	8350917	rs9328464	C	T	0.0723095	0.0148799	1.42e-06	9119	23.615	Haemophilus	TRUE	reported	Sn5esN	NA	textfile
22	26891808	rs4822728	C	T	0.0705861	0.0151388	3.48e-06	9119	21.7399	Haemophilus	TRUE	reported	Sn5esN	NA	textfile
11	9951672	rs10840326	G	C	-0.0677384	0.0151463	7.37e-06	8888	20.0013	Haemophilus	TRUE	reported	Sn5esN	NA	textfile
13	85114550	rs12876183	A	T	0.0749201	0.016711	9.62e-06	9110	20.0999	Haemophilus	TRUE	reported	Sn5esN	NA	textfile
9	78752170	rs10781340	A	G	0.0948915	0.0203221	4.32e-06	9037	21.8031	Haemophilus	TRUE	reported	Sn5esN	NA	textfile
6	163603171	rs761624	G	C	0.0959801	0.0179537	1.38e-07	7706	28.5794	Holdemanella	TRUE	reported	lG4gsJ	NA	textfile
6	4148609	rs607782	C	T	-0.0854214	0.0172515	7.19e-07	7456	24.5177	Holdemanella	TRUE	reported	lG4gsJ	NA	textfile
10	4494630	rs75764681	C	T	-0.283103	0.0598999	1.94e-06	3003	22.3376	Holdemanella	TRUE	reported	lG4gsJ	NA	textfile
19	15020095	rs73011279	C	T	-0.0961669	0.0199336	1.36e-06	7456	23.2744	Holdemanella	TRUE	reported	lG4gsJ	NA	textfile
9	105004835	rs4541991	C	T	-0.0927334	0.0194435	2.1e-06	7657	22.747	Holdemanella	TRUE	reported	lG4gsJ	NA	textfile
7	14728950	rs1830029	G	C	-0.0954096	0.021093	5.35e-06	7456	20.46	Holdemanella	TRUE	reported	lG4gsJ	NA	textfile
4	71000791	rs12513188	A	G	0.0903906	0.0195276	4.65e-06	7700	21.4263	Holdemanella	TRUE	reported	lG4gsJ	NA	textfile
10	125021315	rs12415649	C	G	0.0839384	0.0190567	7.88e-06	7662	19.4011	Holdemanella	TRUE	reported	lG4gsJ	NA	textfile
1	65153340	rs1926302	A	G	-0.107972	0.0231421	7.5e-06	7702	21.7679	Holdemanella	TRUE	reported	lG4gsJ	NA	textfile
13	50932063	rs17586763	C	T	-0.227285	0.0510135	7.72e-06	3817	19.8504	Holdemanella	TRUE	reported	lG4gsJ	NA	textfile
19	43851935	rs8113760	A	G	0.078999	0.01734	4.62e-06	7456	20.7559	Holdemanella	TRUE	reported	lG4gsJ	NA	textfile
3	85392882	rs35228298	A	G	0.0934832	0.0202886	7.3e-06	7456	21.2307	Holdemanella	TRUE	reported	lG4gsJ	NA	textfile
19	7668225	rs62113381	C	T	-0.105447	0.0232029	5.54e-06	7310	20.6531	Holdemanella	TRUE	reported	lG4gsJ	NA	textfile
11	18768068	rs1867876	C	T	0.0842919	0.0162192	2.74e-07	9109	27.0093	Holdemania	TRUE	reported	SBaM2k	NA	textfile
6	105737322	rs9500080	T	C	0.0926764	0.0178886	4.09e-07	9106	26.8402	Holdemania	TRUE	reported	SBaM2k	NA	textfile
20	3839754	rs6133067	C	T	0.0910829	0.0178561	5.17e-07	8863	26.0196	Holdemania	TRUE	reported	SBaM2k	NA	textfile
12	39589195	rs150096134	A	T	0.162139	0.0332089	2.38e-06	6906	23.8378	Holdemania	TRUE	reported	SBaM2k	NA	textfile
14	102553414	rs41438744	G	C	-0.12487	0.027013	2.44e-06	8839	21.3686	Holdemania	TRUE	reported	SBaM2k	NA	textfile
5	77388406	rs77293403	G	A	0.164556	0.0341775	1.77e-06	7585	23.182	Holdemania	TRUE	reported	SBaM2k	NA	textfile
10	129908282	rs80149660	T	C	-0.232987	0.0519183	6.04e-06	3283	20.1383	Holdemania	TRUE	reported	SBaM2k	NA	textfile
13	81685543	rs116500994	T	G	-0.13755	0.0293386	2.34e-06	8432	21.9809	Holdemania	TRUE	reported	SBaM2k	NA	textfile
17	76443497	rs55888180	G	C	0.128671	0.0282795	5.89e-06	8464	20.7023	Holdemania	TRUE	reported	SBaM2k	NA	textfile
5	106209093	rs4146507	T	C	0.079488	0.0177002	7.23e-06	9108	20.1672	Holdemania	TRUE	reported	SBaM2k	NA	textfile
8	123973840	rs113593397	G	A	-0.128935	0.0282526	9.36e-06	8296	20.8268	Holdemania	TRUE	reported	SBaM2k	NA	textfile
10	115332413	rs10885477	C	T	-0.135137	0.0301894	8.6e-06	8690	20.0372	Holdemania	TRUE	reported	SBaM2k	NA	textfile
13	70856516	rs9529719	C	T	0.074038	0.0160494	5.97e-06	9107	21.2809	Holdemania	TRUE	reported	SBaM2k	NA	textfile
3	60615680	rs967319	C	T	0.0788638	0.0176744	8.38e-06	9108	19.9098	Holdemania	TRUE	reported	SBaM2k	NA	textfile
7	63323145	rs73139538	A	G	-0.148594	0.0327469	7.77e-06	8095	20.5901	Holdemania	TRUE	reported	SBaM2k	NA	textfile
17	26789271	rs11080063	A	G	-0.0665238	0.0149837	6.67e-06	9103	19.7113	Holdemania	TRUE	reported	SBaM2k	NA	textfile
11	77901287	rs901099	G	T	-0.12718	0.0250924	6.53e-07	3647	25.6894	Howardella	TRUE	reported	4kDgBF	NA	textfile
7	133154356	rs17167098	A	G	-0.169366	0.0352068	1.12e-06	3586	23.1419	Howardella	TRUE	reported	4kDgBF	NA	textfile
4	169178315	rs609430	G	T	-0.112045	0.0239328	3.34e-06	3798	21.918	Howardella	TRUE	reported	4kDgBF	NA	textfile
7	93527414	rs36081916	C	T	-0.18123	0.0402987	4.7e-06	3216	20.2244	Howardella	TRUE	reported	4kDgBF	NA	textfile
17	17253288	rs12452946	G	A	-0.105833	0.0228941	3.8e-06	3800	21.3696	Howardella	TRUE	reported	4kDgBF	NA	textfile
1	72972799	rs61771805	T	A	-0.136779	0.0296811	4.03e-06	3612	21.2362	Howardella	TRUE	reported	4kDgBF	NA	textfile
18	60125134	rs672217	A	G	0.164146	0.0349993	3.52e-06	3611	21.9959	Howardella	TRUE	reported	4kDgBF	NA	textfile
2	218819396	rs3791893	G	A	0.147035	0.034023	9.5e-06	3795	18.6766	Howardella	TRUE	reported	4kDgBF	NA	textfile
15	98476920	rs10048062	T	C	-0.147352	0.0336531	8.59e-06	3800	19.1718	Howardella	TRUE	reported	4kDgBF	NA	textfile
14	95452797	rs2154047	A	C	-0.192557	0.0420093	9.97e-06	3623	21.0101	Howardella	TRUE	reported	4kDgBF	NA	textfile
4	166058998	rs13128780	C	T	-0.149725	0.0312777	1.75e-06	3999	22.915	Hungatella	TRUE	reported	9ezPcO	NA	textfile
15	89577376	rs72759041	T	G	-0.126025	0.0282242	3.86e-06	3910	19.9374	Hungatella	TRUE	reported	9ezPcO	NA	textfile
14	95973619	rs17092615	A	G	0.152235	0.0337867	7.38e-06	4009	20.3018	Hungatella	TRUE	reported	9ezPcO	NA	textfile
4	14324623	rs10805326	A	G	0.0775151	0.0139665	3.55e-08	12303	30.8034	Intestinibacter	TRUE	reported	Bh5rA0	NA	textfile
15	92446683	rs4327025	A	G	-0.0810346	0.0154397	1.64e-07	12303	27.5464	Intestinibacter	TRUE	reported	Bh5rA0	NA	textfile
11	125663184	rs478972	C	T	-0.142681	0.0297116	1.82e-06	10333	23.0611	Intestinibacter	TRUE	reported	Bh5rA0	NA	textfile
9	21502923	rs16938435	C	T	-0.112189	0.0235439	1.8e-06	12303	22.706	Intestinibacter	TRUE	reported	Bh5rA0	NA	textfile
20	61325223	rs6062862	G	A	0.0924508	0.0204658	6.68e-06	12189	20.4063	Intestinibacter	TRUE	reported	Bh5rA0	NA	textfile
12	97928437	rs11109097	T	C	0.0624272	0.0138539	5.49e-06	11886	20.305	Intestinibacter	TRUE	reported	Bh5rA0	NA	textfile
6	10303945	rs9348442	T	C	0.099082	0.0221625	6.26e-06	12303	19.9871	Intestinibacter	TRUE	reported	Bh5rA0	NA	textfile
5	148846426	rs447950	G	A	0.0628342	0.0136652	5.64e-06	12303	21.1426	Intestinibacter	TRUE	reported	Bh5rA0	NA	textfile
6	170918194	rs62430350	C	T	0.151096	0.0351476	6.84e-06	7650	18.4805	Intestinibacter	TRUE	reported	Bh5rA0	NA	textfile
4	179361262	rs2702387	G	A	0.0608559	0.0132145	4.26e-06	12291	21.2081	Intestinibacter	TRUE	reported	Bh5rA0	NA	textfile
3	70657785	rs68093214	T	C	0.0662258	0.0149877	9.26e-06	11886	19.5246	Intestinibacter	TRUE	reported	Bh5rA0	NA	textfile
11	127703160	rs2098844	T	C	-0.0575295	0.0128416	6.79e-06	12291	20.0699	Intestinibacter	TRUE	reported	Bh5rA0	NA	textfile
2	20054971	rs893394	A	G	0.0583322	0.0130729	7.85e-06	11886	19.9099	Intestinibacter	TRUE	reported	Bh5rA0	NA	textfile
10	13124513	rs11258178	G	A	0.0660742	0.0134139	6.98e-07	11766	24.2636	Intestinimonas	TRUE	reported	utPiiE	NA	textfile
11	94364293	rs12226153	G	A	-0.151142	0.0306922	5.12e-07	9023	24.2502	Intestinimonas	TRUE	reported	utPiiE	NA	textfile
16	58818770	rs4784055	C	T	-0.175324	0.038599	8.72e-07	3193	20.6315	Intestinimonas	TRUE	reported	utPiiE	NA	textfile
2	6514088	rs716604	G	A	0.0818068	0.0165992	8.57e-07	12090	24.2886	Intestinimonas	TRUE	reported	utPiiE	NA	textfile
16	85327902	rs2930225	T	G	0.0729524	0.0152948	1.35e-06	12003	22.7504	Intestinimonas	TRUE	reported	utPiiE	NA	textfile
3	10611142	rs62240188	A	G	0.130074	0.0267179	2.2e-06	10252	23.7014	Intestinimonas	TRUE	reported	utPiiE	NA	textfile
5	17209391	rs2731794	T	C	0.120632	0.0257529	1.92e-06	11079	21.9418	Intestinimonas	TRUE	reported	utPiiE	NA	textfile
15	93819735	rs7170984	C	T	-0.0658116	0.0140767	2.98e-06	12090	21.8575	Intestinimonas	TRUE	reported	utPiiE	NA	textfile
7	66890843	rs10262702	C	T	0.0918017	0.0194885	2.06e-06	11766	22.1894	Intestinimonas	TRUE	reported	utPiiE	NA	textfile
1	43767569	rs12566247	A	T	0.0637084	0.0135355	2.19e-06	12076	22.1535	Intestinimonas	TRUE	reported	utPiiE	NA	textfile
7	22007303	rs1859797	A	G	0.060368	0.0131793	4.12e-06	11766	20.9812	Intestinimonas	TRUE	reported	utPiiE	NA	textfile
3	17187915	rs11928843	A	G	-0.0607331	0.0132035	4.21e-06	11766	21.1578	Intestinimonas	TRUE	reported	utPiiE	NA	textfile
8	3763540	rs17067892	T	C	0.107194	0.0250013	6.38e-06	11544	18.3828	Intestinimonas	TRUE	reported	utPiiE	NA	textfile
2	140898088	rs72982915	T	C	0.183158	0.0402743	4.91e-06	5591	20.6822	Intestinimonas	TRUE	reported	utPiiE	NA	textfile
20	6218922	rs4113676	C	A	-0.218507	0.0490152	7.42e-06	3170	19.8733	Intestinimonas	TRUE	reported	utPiiE	NA	textfile
6	155737906	rs62427239	A	C	0.162658	0.0367647	9.41e-06	6385	19.5744	Intestinimonas	TRUE	reported	utPiiE	NA	textfile
3	150620956	rs2276760	G	A	-0.0685233	0.0152546	7.84e-06	12081	20.178	Intestinimonas	TRUE	reported	utPiiE	NA	textfile
13	23343542	rs1000888	G	C	-0.0585038	0.013219	9.71e-06	12090	19.5871	Intestinimonas	TRUE	reported	utPiiE	NA	textfile
20	19300846	rs6112314	C	A	-0.0561715	0.0108174	2.43e-07	17842	26.964	Lachnoclostridium	TRUE	reported	0AzjUx	NA	textfile
3	177470032	rs62285313	G	A	0.0864203	0.0181565	1.58e-06	16991	22.6551	Lachnoclostridium	TRUE	reported	0AzjUx	NA	textfile
17	13816159	rs78068103	G	A	0.0886199	0.0194248	3.67e-06	17477	20.8137	Lachnoclostridium	TRUE	reported	0AzjUx	NA	textfile
3	23037786	rs615997	C	T	0.0511752	0.0106491	2.03e-06	17911	23.0939	Lachnoclostridium	TRUE	reported	0AzjUx	NA	textfile
12	28169306	rs61915992	T	A	0.0803876	0.0172209	2.67e-06	16773	21.7905	Lachnoclostridium	TRUE	reported	0AzjUx	NA	textfile
18	1053252	rs789029	T	C	-0.0641289	0.0137974	3.75e-06	17922	21.6029	Lachnoclostridium	TRUE	reported	0AzjUx	NA	textfile
8	59370320	rs4738679	A	G	-0.0520267	0.011404	4.42e-06	17921	20.813	Lachnoclostridium	TRUE	reported	0AzjUx	NA	textfile
17	46694541	rs72829893	T	G	0.117472	0.0268103	5.58e-06	12404	19.1985	Lachnoclostridium	TRUE	reported	0AzjUx	NA	textfile
4	38694566	rs3821998	A	C	-0.0864066	0.0192519	6.72e-06	17920	20.1439	Lachnoclostridium	TRUE	reported	0AzjUx	NA	textfile
18	19743455	rs2385421	G	A	0.0746186	0.0180734	7.14e-06	17903	17.0457	Lachnoclostridium	TRUE	reported	0AzjUx	NA	textfile
2	167244051	rs1528479	A	G	-0.0497798	0.0111919	9.64e-06	17477	19.7832	Lachnoclostridium	TRUE	reported	0AzjUx	NA	textfile
12	102046595	rs1997204	C	T	-0.108075	0.0242022	5.97e-06	14138	19.9406	Lachnoclostridium	TRUE	reported	0AzjUx	NA	textfile
16	27217620	rs62028349	C	G	0.0469989	0.0105971	9.17e-06	17922	19.6699	Lachnoclostridium	TRUE	reported	0AzjUx	NA	textfile
5	176802250	rs13157098	G	A	-0.0768058	0.0155312	5.99e-07	15947	24.4556	Lachnospira	TRUE	reported	bnkAim	NA	textfile
11	25962890	rs4923324	A	G	-0.0617321	0.0133387	2.44e-06	16490	21.4189	Lachnospira	TRUE	reported	bnkAim	NA	textfile
6	6893668	rs2326833	G	C	-0.078495	0.017109	4.6e-06	15632	21.0491	Lachnospira	TRUE	reported	bnkAim	NA	textfile
3	186445436	rs4686798	C	T	0.0531826	0.0113747	2.74e-06	16497	21.8603	Lachnospira	TRUE	reported	bnkAim	NA	textfile
4	111995627	rs159484	A	G	0.0794668	0.0176999	6.68e-06	16487	20.1573	Lachnospira	TRUE	reported	bnkAim	NA	textfile
12	91006514	rs2520509	G	A	0.0519063	0.011578	7.42e-06	16500	20.099	Lachnospira	TRUE	reported	bnkAim	NA	textfile
19	2571232	rs7249113	A	G	0.0679483	0.0133496	3.72e-07	13534	25.9073	LachnospiraceaeFCS020group	TRUE	reported	4ysLN6	NA	textfile
1	35328576	rs12078956	G	C	0.106101	0.0222904	2.15e-06	13101	22.657	LachnospiraceaeFCS020group	TRUE	reported	4ysLN6	NA	textfile
16	23631307	rs369444	G	C	0.125481	0.0259008	3.15e-06	12465	23.471	LachnospiraceaeFCS020group	TRUE	reported	4ysLN6	NA	textfile
2	53946431	rs72793667	G	A	-0.116881	0.0246589	1.63e-06	12396	22.4667	LachnospiraceaeFCS020group	TRUE	reported	4ysLN6	NA	textfile
19	17865305	rs1363769	C	T	-0.200628	0.0449372	1.58e-06	3555	19.933	LachnospiraceaeFCS020group	TRUE	reported	4ysLN6	NA	textfile
8	121244406	rs10093861	A	G	-0.0568869	0.0121152	3.06e-06	13772	22.0477	LachnospiraceaeFCS020group	TRUE	reported	4ysLN6	NA	textfile
13	40419314	rs9788306	T	C	-0.062804	0.0130744	1.39e-06	13772	23.0743	LachnospiraceaeFCS020group	TRUE	reported	4ysLN6	NA	textfile
2	53523566	rs62140927	T	C	0.0613709	0.0131055	2.38e-06	13771	21.929	LachnospiraceaeFCS020group	TRUE	reported	4ysLN6	NA	textfile
5	109403564	rs113859143	C	G	-0.108906	0.0242055	2.55e-06	13238	20.2432	LachnospiraceaeFCS020group	TRUE	reported	4ysLN6	NA	textfile
11	3248876	rs35035870	C	T	-0.190615	0.0414403	2.62e-06	5642	21.1578	LachnospiraceaeFCS020group	TRUE	reported	4ysLN6	NA	textfile
6	71966268	rs4452603	G	T	0.0604208	0.0135965	8.98e-06	13487	19.748	LachnospiraceaeFCS020group	TRUE	reported	4ysLN6	NA	textfile
4	166588085	rs2322265	T	C	-0.0666305	0.0141577	5.21e-06	13772	22.1495	LachnospiraceaeFCS020group	TRUE	reported	4ysLN6	NA	textfile
10	65563647	rs3999074	T	G	-0.0550587	0.0121847	6.55e-06	13772	20.4185	LachnospiraceaeFCS020group	TRUE	reported	4ysLN6	NA	textfile
4	165786478	rs9308097	G	A	0.055381	0.0123659	7.47e-06	13542	20.0571	LachnospiraceaeFCS020group	TRUE	reported	4ysLN6	NA	textfile
20	5330700	rs6116753	A	G	0.0994748	0.0209139	2.92e-06	6278	22.6233	LachnospiraceaeNC2004group	TRUE	reported	FyFXRH	NA	textfile
5	149544722	rs3756315	G	A	-0.0883469	0.0188397	3.33e-06	6328	21.9905	LachnospiraceaeNC2004group	TRUE	reported	FyFXRH	NA	textfile
1	234157721	rs12127733	A	G	0.115182	0.0246006	3.11e-06	6226	21.9217	LachnospiraceaeNC2004group	TRUE	reported	FyFXRH	NA	textfile
18	58229086	rs17067076	A	G	-0.154631	0.0352194	5.61e-06	4449	19.2767	LachnospiraceaeNC2004group	TRUE	reported	FyFXRH	NA	textfile
9	122239986	rs1331592	G	C	0.0948806	0.0208369	5.34e-06	6328	20.7343	LachnospiraceaeNC2004group	TRUE	reported	FyFXRH	NA	textfile
9	29334137	rs1928659	C	T	0.102522	0.0226445	6.17e-06	5516	20.4978	LachnospiraceaeNC2004group	TRUE	reported	FyFXRH	NA	textfile
13	76829562	rs1929743	C	T	0.0837206	0.0190318	9.06e-06	6330	19.351	LachnospiraceaeNC2004group	TRUE	reported	FyFXRH	NA	textfile
13	47512191	rs12863463	A	G	-0.156365	0.0345372	6.04e-06	5516	20.4977	LachnospiraceaeNC2004group	TRUE	reported	FyFXRH	NA	textfile
17	21157406	rs117467633	C	T	-0.169687	0.0383169	9.13e-06	5077	19.6119	LachnospiraceaeNC2004group	TRUE	reported	FyFXRH	NA	textfile
6	22725908	rs12208226	A	C	-0.154739	0.0340372	9.75e-06	5620	20.6677	LachnospiraceaeNC2004group	TRUE	reported	FyFXRH	NA	textfile
16	1100633	rs9932954	G	A	-0.0561864	0.0115984	1.25e-06	15222	23.4674	LachnospiraceaeND3007group	TRUE	reported	YsTqhL	NA	textfile
4	7678735	rs13110238	G	C	-0.0636978	0.0142041	4.48e-06	15019	20.1104	LachnospiraceaeND3007group	TRUE	reported	YsTqhL	NA	textfile
10	14137663	rs72776675	C	T	-0.0647067	0.014797	8.72e-06	15302	19.1228	LachnospiraceaeND3007group	TRUE	reported	YsTqhL	NA	textfile
3	172950553	rs2861203	A	G	0.0572304	0.0127279	7.37e-06	15305	20.2181	LachnospiraceaeND3007group	TRUE	reported	YsTqhL	NA	textfile
11	3922055	rs12362320	C	G	0.0573168	0.0115466	8.04e-07	16764	24.6407	LachnospiraceaeNK4A136group	TRUE	reported	JIlYsl	NA	textfile
1	54578401	rs954878	G	A	-0.0520656	0.0109082	1.78e-06	17227	22.7821	LachnospiraceaeNK4A136group	TRUE	reported	JIlYsl	NA	textfile
8	4842929	rs7832116	G	A	-0.0714756	0.0151703	3.57e-06	17219	22.1987	LachnospiraceaeNK4A136group	TRUE	reported	JIlYsl	NA	textfile
3	190415145	rs7616165	T	G	-0.230542	0.0483465	2.77e-06	4094	22.739	LachnospiraceaeNK4A136group	TRUE	reported	JIlYsl	NA	textfile
3	161749981	rs76193507	G	A	-0.22973	0.0499776	2.93e-06	3578	21.1293	LachnospiraceaeNK4A136group	TRUE	reported	JIlYsl	NA	textfile
17	35240097	rs11263806	G	A	-0.0524615	0.0116758	5.07e-06	17236	20.1887	LachnospiraceaeNK4A136group	TRUE	reported	JIlYsl	NA	textfile
19	51256120	rs73044693	G	A	-0.10758	0.0229884	3.57e-06	12773	21.9	LachnospiraceaeNK4A136group	TRUE	reported	JIlYsl	NA	textfile
5	6116659	rs160061	G	A	0.0513831	0.0108094	2.12e-06	17234	22.5963	LachnospiraceaeNK4A136group	TRUE	reported	JIlYsl	NA	textfile
10	62175024	rs7073658	G	T	-0.0499621	0.0109693	5.27e-06	17236	20.7456	LachnospiraceaeNK4A136group	TRUE	reported	JIlYsl	NA	textfile
14	100177681	rs68104925	C	T	-0.0549104	0.0115385	2.37e-06	17227	22.647	LachnospiraceaeNK4A136group	TRUE	reported	JIlYsl	NA	textfile
19	21806125	rs12611395	G	A	-0.0902532	0.0199652	5.83e-06	16486	20.4351	LachnospiraceaeNK4A136group	TRUE	reported	JIlYsl	NA	textfile
17	30016653	rs2880566	C	T	0.0599578	0.0134693	5.61e-06	17232	19.8155	LachnospiraceaeNK4A136group	TRUE	reported	JIlYsl	NA	textfile
8	84735080	rs28540839	C	A	0.0508285	0.0110591	9.34e-06	16764	21.1239	LachnospiraceaeNK4A136group	TRUE	reported	JIlYsl	NA	textfile
5	90289997	rs59805249	C	T	0.0936162	0.0207982	9.45e-06	15195	20.2605	LachnospiraceaeNK4A136group	TRUE	reported	JIlYsl	NA	textfile
7	8497922	rs10952110	T	G	0.0487709	0.0109614	9.08e-06	16764	19.7964	LachnospiraceaeNK4A136group	TRUE	reported	JIlYsl	NA	textfile
3	55181375	rs4955932	C	T	-0.0492283	0.0109388	7.05e-06	17236	20.2531	LachnospiraceaeNK4A136group	TRUE	reported	JIlYsl	NA	textfile
3	42568440	rs437876	C	T	0.0784637	0.0144768	7.17e-08	10150	29.3761	LachnospiraceaeUCG001	TRUE	reported	USkHPc	NA	textfile
3	148269083	rs985416	T	C	0.0970258	0.0181807	1.46e-07	9917	28.4809	LachnospiraceaeUCG001	TRUE	reported	USkHPc	NA	textfile
1	82384407	rs2050911	A	G	0.0751466	0.0153934	1.11e-06	10148	23.8313	LachnospiraceaeUCG001	TRUE	reported	USkHPc	NA	textfile
9	7273249	rs10815577	G	C	-0.0683706	0.0143691	1.72e-06	10149	22.6403	LachnospiraceaeUCG001	TRUE	reported	USkHPc	NA	textfile
9	14477851	rs573933	C	T	-0.107898	0.0232346	3.11e-06	10150	21.5655	LachnospiraceaeUCG001	TRUE	reported	USkHPc	NA	textfile
1	53773248	rs78848836	G	A	-0.118868	0.0259753	3.38e-06	9506	20.9415	LachnospiraceaeUCG001	TRUE	reported	USkHPc	NA	textfile
6	145006780	rs9403580	T	C	0.107801	0.0229777	3.47e-06	10095	22.0104	LachnospiraceaeUCG001	TRUE	reported	USkHPc	NA	textfile
17	36155074	rs7213933	A	T	-0.0816269	0.01838	9.02e-06	9961	19.7231	LachnospiraceaeUCG001	TRUE	reported	USkHPc	NA	textfile
19	13962924	rs8104225	G	A	0.0892098	0.0197665	8.04e-06	9908	20.3688	LachnospiraceaeUCG001	TRUE	reported	USkHPc	NA	textfile
16	79092359	rs74034332	A	G	0.168045	0.0382637	3.33e-06	6004	19.2877	LachnospiraceaeUCG001	TRUE	reported	USkHPc	NA	textfile
7	96965504	rs62496417	G	T	-0.0748504	0.0165681	5.88e-06	10150	20.4101	LachnospiraceaeUCG001	TRUE	reported	USkHPc	NA	textfile
1	166199362	rs12131224	T	C	0.117095	0.02591	7.4e-06	9676	20.4243	LachnospiraceaeUCG001	TRUE	reported	USkHPc	NA	textfile
1	108102470	rs79476906	A	T	-0.087088	0.0197008	8.27e-06	9917	19.541	LachnospiraceaeUCG001	TRUE	reported	USkHPc	NA	textfile
8	56839500	rs7341608	C	T	-0.0784757	0.0177648	9.48e-06	9917	19.5142	LachnospiraceaeUCG001	TRUE	reported	USkHPc	NA	textfile
1	240359089	rs12747809	A	G	-0.062197	0.0125685	8.65e-07	14464	24.4892	LachnospiraceaeUCG004	TRUE	reported	kNg9vu	NA	textfile
2	49904589	rs2882478	A	G	-0.0577091	0.0118338	1.21e-06	14466	23.7814	LachnospiraceaeUCG004	TRUE	reported	kNg9vu	NA	textfile
7	71303007	rs12673420	A	G	0.0554351	0.0118375	2.98e-06	14463	21.9305	LachnospiraceaeUCG004	TRUE	reported	kNg9vu	NA	textfile
6	81318836	rs2444793	T	C	-0.0542433	0.0118188	4.77e-06	14463	21.0644	LachnospiraceaeUCG004	TRUE	reported	kNg9vu	NA	textfile
3	70592215	rs11128180	G	A	0.0648288	0.0140126	4.52e-06	14466	21.4041	LachnospiraceaeUCG004	TRUE	reported	kNg9vu	NA	textfile
6	78609654	rs12202257	A	G	-0.0550876	0.0124186	7.03e-06	14448	19.6773	LachnospiraceaeUCG004	TRUE	reported	kNg9vu	NA	textfile
14	40536481	rs12894272	G	A	0.0579792	0.0125229	4.34e-06	14463	21.4356	LachnospiraceaeUCG004	TRUE	reported	kNg9vu	NA	textfile
6	14817584	rs233486	G	A	-0.0799088	0.017766	6.28e-06	13710	20.2307	LachnospiraceaeUCG004	TRUE	reported	kNg9vu	NA	textfile
12	24572337	rs35182105	G	A	-0.109724	0.024221	4.87e-06	13170	20.5221	LachnospiraceaeUCG004	TRUE	reported	kNg9vu	NA	textfile
1	65990422	rs6656451	T	C	-0.05436	0.011947	5.57e-06	14458	20.7034	LachnospiraceaeUCG004	TRUE	reported	kNg9vu	NA	textfile
1	105287469	rs12072562	C	T	0.133104	0.0303566	7.07e-06	9176	19.2254	LachnospiraceaeUCG004	TRUE	reported	kNg9vu	NA	textfile
13	51292902	rs2706242	C	G	-0.0901399	0.0199712	9.84e-06	14026	20.3716	LachnospiraceaeUCG004	TRUE	reported	kNg9vu	NA	textfile
3	70324294	rs62256516	A	G	0.0592366	0.0132222	9.85e-06	14026	20.0711	LachnospiraceaeUCG004	TRUE	reported	kNg9vu	NA	textfile
3	154242406	rs7629954	G	A	0.108441	0.023825	5.77e-06	12568	20.7167	LachnospiraceaeUCG004	TRUE	reported	kNg9vu	NA	textfile
11	74391775	rs10793103	T	C	0.0974344	0.0181279	9.35e-08	7014	28.8887	LachnospiraceaeUCG008	TRUE	reported	mKy6Xr	NA	textfile
3	100496680	rs9873555	C	G	-0.121162	0.0233467	2.41e-07	6577	26.9327	LachnospiraceaeUCG008	TRUE	reported	mKy6Xr	NA	textfile
2	168628871	rs13024781	C	T	-0.0798769	0.0168846	2.29e-06	7016	22.3801	LachnospiraceaeUCG008	TRUE	reported	mKy6Xr	NA	textfile
11	19572557	rs10741777	C	T	-0.0973842	0.0194791	7.69e-07	7014	24.9941	LachnospiraceaeUCG008	TRUE	reported	mKy6Xr	NA	textfile
16	84992314	rs955844	C	A	0.112064	0.0228369	1.81e-06	6863	24.0801	LachnospiraceaeUCG008	TRUE	reported	mKy6Xr	NA	textfile
4	114220647	rs67078837	C	T	-0.0845848	0.0170693	7.68e-07	7016	24.5559	LachnospiraceaeUCG008	TRUE	reported	mKy6Xr	NA	textfile
2	228100140	rs62277846	T	C	0.102292	0.0212319	1.59e-06	7016	23.2118	LachnospiraceaeUCG008	TRUE	reported	mKy6Xr	NA	textfile
1	90818872	rs10801803	A	G	-0.117029	0.0243085	1.4e-06	7017	23.1778	LachnospiraceaeUCG008	TRUE	reported	mKy6Xr	NA	textfile
12	129539818	rs61944774	G	A	0.179838	0.0393797	6.34e-06	6000	20.8554	LachnospiraceaeUCG008	TRUE	reported	mKy6Xr	NA	textfile
15	31697284	rs75356640	A	G	0.136523	0.0303128	9.83e-06	6423	20.2844	LachnospiraceaeUCG008	TRUE	reported	mKy6Xr	NA	textfile
8	23071054	rs57254474	A	G	0.0886511	0.0199045	6.92e-06	7017	19.8365	LachnospiraceaeUCG008	TRUE	reported	mKy6Xr	NA	textfile
6	81214803	rs57091572	G	A	-0.110443	0.0235801	2.86e-06	6950	21.9372	LachnospiraceaeUCG008	TRUE	reported	mKy6Xr	NA	textfile
10	83848397	rs11192447	G	A	0.126592	0.024345	4.69e-07	12695	27.0392	LachnospiraceaeUCG010	TRUE	reported	GWYFZN	NA	textfile
21	44079875	rs9981767	C	A	0.0655062	0.0131994	9.96e-07	12816	24.6295	LachnospiraceaeUCG010	TRUE	reported	GWYFZN	NA	textfile
14	29872341	rs74315802	T	G	0.0867262	0.0183477	3.19e-06	12715	22.3428	LachnospiraceaeUCG010	TRUE	reported	GWYFZN	NA	textfile
9	92267239	rs12346653	T	C	0.0657686	0.0139569	2.7e-06	12816	22.2053	LachnospiraceaeUCG010	TRUE	reported	GWYFZN	NA	textfile
19	42586245	rs10414815	C	T	0.10453	0.0230253	4.24e-06	11564	20.6096	LachnospiraceaeUCG010	TRUE	reported	GWYFZN	NA	textfile
1	224897491	rs72761829	T	A	0.111884	0.0238893	2.58e-06	11488	21.9344	LachnospiraceaeUCG010	TRUE	reported	GWYFZN	NA	textfile
2	185862591	rs72894957	A	G	0.222263	0.0486425	5.68e-06	4316	20.8786	LachnospiraceaeUCG010	TRUE	reported	GWYFZN	NA	textfile
5	8146371	rs336138	T	G	0.0779543	0.0171865	7.48e-06	13236	20.5733	LachnospiraceaeUCG010	TRUE	reported	GWYFZN	NA	textfile
7	81410263	rs4576377	C	A	-0.0572001	0.0127043	7.63e-06	13225	20.2718	LachnospiraceaeUCG010	TRUE	reported	GWYFZN	NA	textfile
21	33193567	rs2833528	T	C	-0.0562148	0.0127763	9.92e-06	13233	19.3594	LachnospiraceaeUCG010	TRUE	reported	GWYFZN	NA	textfile
9	85576178	rs2153460	T	A	-0.0684038	0.0156562	9.17e-06	13236	19.0893	LachnospiraceaeUCG010	TRUE	reported	GWYFZN	NA	textfile
6	84772845	rs17730011	A	G	-0.0702357	0.015706	7.85e-06	13226	19.9979	LachnospiraceaeUCG010	TRUE	reported	GWYFZN	NA	textfile
19	6928017	rs921925	C	A	0.0985077	0.0203229	9.72e-07	6952	23.4947	Lactobacillus	TRUE	reported	1wPaYG	NA	textfile
1	18501459	rs16861661	A	G	-0.183147	0.038148	1.28e-06	5325	23.0492	Lactobacillus	TRUE	reported	1wPaYG	NA	textfile
8	69010103	rs768253	G	T	-0.079195	0.0171791	4.25e-06	6958	21.2518	Lactobacillus	TRUE	reported	1wPaYG	NA	textfile
2	28903275	rs11674854	T	C	-0.0852686	0.0176504	1.59e-06	6655	23.3384	Lactobacillus	TRUE	reported	1wPaYG	NA	textfile
16	73890910	rs328312	A	T	0.0815092	0.0169441	1.41e-06	6950	23.1406	Lactobacillus	TRUE	reported	1wPaYG	NA	textfile
20	54192992	rs6092149	T	A	-0.0801344	0.017149	3.29e-06	6906	21.8355	Lactobacillus	TRUE	reported	1wPaYG	NA	textfile
6	151027636	rs75127669	A	C	0.139784	0.0310414	6.83e-06	6840	20.2783	Lactobacillus	TRUE	reported	1wPaYG	NA	textfile
3	173151665	rs77478751	G	A	-0.219886	0.0475759	7.33e-06	3669	21.3609	Lactobacillus	TRUE	reported	1wPaYG	NA	textfile
4	109896462	rs62314653	A	C	0.187692	0.0394585	2.24e-06	5944	22.6262	Lactobacillus	TRUE	reported	1wPaYG	NA	textfile
13	23834968	rs7399658	A	G	-0.107134	0.0221883	3.12e-06	6613	23.3134	Lactobacillus	TRUE	reported	1wPaYG	NA	textfile
2	199312684	rs12693845	T	C	-0.0805447	0.0177429	8.96e-06	6958	20.6075	Lactobacillus	TRUE	reported	1wPaYG	NA	textfile
18	64699550	rs34757988	C	G	0.122294	0.0228976	8.95e-08	4055	28.5252	Lactococcus	TRUE	reported	Q9H8dE	NA	textfile
22	31532568	rs757872	C	G	0.140799	0.027582	4.37e-07	3792	26.0585	Lactococcus	TRUE	reported	Q9H8dE	NA	textfile
17	2699935	rs123059	C	T	-0.13671	0.0274694	1.27e-06	3760	24.7686	Lactococcus	TRUE	reported	Q9H8dE	NA	textfile
12	113161438	rs4766997	T	C	0.114599	0.023839	2.06e-06	4053	23.1093	Lactococcus	TRUE	reported	Q9H8dE	NA	textfile
19	28767353	rs10417872	G	T	0.118306	0.024522	1.29e-06	4056	23.2756	Lactococcus	TRUE	reported	Q9H8dE	NA	textfile
1	116887742	rs6674304	T	C	0.200758	0.0442121	6.18e-06	3869	20.6187	Lactococcus	TRUE	reported	Q9H8dE	NA	textfile
13	113472525	rs7992246	C	T	0.104232	0.0230786	4.45e-06	4057	20.3977	Lactococcus	TRUE	reported	Q9H8dE	NA	textfile
10	71518643	rs55910161	T	C	0.146426	0.0307367	2.36e-06	3836	22.6946	Lactococcus	TRUE	reported	Q9H8dE	NA	textfile
2	31266049	rs12621813	A	G	0.108423	0.0239978	6.61e-06	4057	20.4125	Lactococcus	TRUE	reported	Q9H8dE	NA	textfile
2	54114864	rs2293361	T	C	-0.199221	0.0430969	1.4e-06	3787	21.3687	Lactococcus	TRUE	reported	Q9H8dE	NA	textfile
10	12516924	rs2724813	G	A	-0.0840769	0.0167551	6.28e-07	11610	25.1803	Marvinbryantia	TRUE	reported	UPEXsr	NA	textfile
1	58441860	rs1187983	T	C	-0.0935456	0.0193174	2.02e-06	11896	23.4502	Marvinbryantia	TRUE	reported	UPEXsr	NA	textfile
6	132881664	rs2842896	T	C	-0.0649396	0.0131146	7.25e-07	11709	24.5192	Marvinbryantia	TRUE	reported	UPEXsr	NA	textfile
16	5938448	rs11645029	C	G	-0.060618	0.0131551	4.15e-06	11709	21.2331	Marvinbryantia	TRUE	reported	UPEXsr	NA	textfile
3	166039765	rs2863363	G	A	0.0634861	0.0136323	3.11e-06	11950	21.688	Marvinbryantia	TRUE	reported	UPEXsr	NA	textfile
11	79518683	rs72948274	C	A	-0.126354	0.0272212	3.26e-06	11561	21.5459	Marvinbryantia	TRUE	reported	UPEXsr	NA	textfile
19	4542097	rs146541147	A	G	0.118845	0.0268423	6.86e-06	10778	19.6031	Marvinbryantia	TRUE	reported	UPEXsr	NA	textfile
1	211400180	rs3125832	C	A	0.0679323	0.015012	5.03e-06	11709	20.4774	Marvinbryantia	TRUE	reported	UPEXsr	NA	textfile
13	41963791	rs76029318	C	T	0.222849	0.0454319	1.08e-06	3387	24.0602	Methanobrevibacter	TRUE	reported	CyVAtT	NA	textfile
2	125440268	rs10202904	G	T	-0.112811	0.0239106	3.09e-06	3583	22.2598	Methanobrevibacter	TRUE	reported	CyVAtT	NA	textfile
4	104418307	rs894996	A	C	0.214213	0.0456045	3.82e-06	3479	22.0635	Methanobrevibacter	TRUE	reported	CyVAtT	NA	textfile
11	89349287	rs11018665	T	A	0.113013	0.0254343	7.03e-06	3586	19.7433	Methanobrevibacter	TRUE	reported	CyVAtT	NA	textfile
10	112266046	rs1334944	C	T	0.115197	0.0255492	7.61e-06	3586	20.3293	Methanobrevibacter	TRUE	reported	CyVAtT	NA	textfile
3	15053083	rs6776814	C	T	-0.188956	0.0419905	8.05e-06	3283	20.2498	Methanobrevibacter	TRUE	reported	CyVAtT	NA	textfile
15	31516919	rs4779844	C	G	0.109639	0.0247979	9.28e-06	3585	19.5478	Methanobrevibacter	TRUE	reported	CyVAtT	NA	textfile
19	52925820	rs4802933	G	A	-0.135628	0.0308139	9.74e-06	3586	19.3735	Methanobrevibacter	TRUE	reported	CyVAtT	NA	textfile
15	58063881	rs503751	G	C	0.0618294	0.0118887	2.08e-07	14218	27.0474	Odoribacter	TRUE	reported	jDI2sd	NA	textfile
12	67655943	rs77779484	A	G	-0.133489	0.0268526	6.56e-07	11935	24.7127	Odoribacter	TRUE	reported	jDI2sd	NA	textfile
19	49523088	rs10423795	T	C	0.0550695	0.0121164	6.58e-06	14135	20.6573	Odoribacter	TRUE	reported	jDI2sd	NA	textfile
8	1266824	rs10093869	G	A	-0.0577795	0.0125389	3.67e-06	14218	21.2337	Odoribacter	TRUE	reported	jDI2sd	NA	textfile
8	69677480	rs74553962	G	T	0.121449	0.0264106	9.49e-06	11803	21.1461	Odoribacter	TRUE	reported	jDI2sd	NA	textfile
14	70944224	rs28417404	G	A	-0.0726896	0.0161372	3.68e-06	14698	20.2903	Odoribacter	TRUE	reported	jDI2sd	NA	textfile
11	6848360	rs16918425	T	A	0.0999781	0.0223785	8.85e-06	13689	19.9595	Odoribacter	TRUE	reported	jDI2sd	NA	textfile
2	150077190	rs1035588	G	A	-0.108148	0.0236848	4.86e-06	3739	20.8497	Olsenella	TRUE	reported	Ng21zo	NA	textfile
19	4925018	rs62112538	T	C	-0.19943	0.0407033	1.19e-06	3630	24.0062	Olsenella	TRUE	reported	Ng21zo	NA	textfile
9	21884425	rs72691585	A	C	-0.249079	0.0520814	2.95e-06	3078	22.8722	Olsenella	TRUE	reported	Ng21zo	NA	textfile
6	10422207	rs9460691	A	C	0.119966	0.0268645	7.28e-06	3739	19.9415	Olsenella	TRUE	reported	Ng21zo	NA	textfile
10	10777085	rs17148768	A	G	0.140434	0.0295602	2.2e-06	3648	22.57	Olsenella	TRUE	reported	Ng21zo	NA	textfile
4	174810498	rs61090148	G	A	-0.104783	0.0231343	6.44e-06	3739	20.5148	Olsenella	TRUE	reported	Ng21zo	NA	textfile
1	231960352	rs2759329	A	G	-0.111131	0.0237218	3.43e-06	3739	21.9471	Olsenella	TRUE	reported	Ng21zo	NA	textfile
20	19969568	rs6046522	T	C	0.122938	0.0269928	4.48e-06	3705	20.7434	Olsenella	TRUE	reported	Ng21zo	NA	textfile
17	59632873	rs8066522	A	G	-0.106529	0.0240379	9.7e-06	3739	19.64	Olsenella	TRUE	reported	Ng21zo	NA	textfile
1	184942671	rs234108	G	A	0.0749553	0.0152632	9.16e-07	8694	24.1164	Oscillibacter	TRUE	reported	cJPWhN	NA	textfile
14	32270129	rs36095275	T	C	-0.0752368	0.0156861	1.4e-06	8694	23.0054	Oscillibacter	TRUE	reported	cJPWhN	NA	textfile
14	21479605	rs11627628	C	T	0.143961	0.0290223	1.01e-06	8486	24.605	Oscillibacter	TRUE	reported	cJPWhN	NA	textfile
6	28580593	rs9393920	G	A	-0.0744662	0.0151081	9.92e-07	8930	24.294	Oscillibacter	TRUE	reported	cJPWhN	NA	textfile
22	44834707	rs133832	C	A	-0.0795527	0.0162411	1.15e-06	8926	23.9928	Oscillibacter	TRUE	reported	cJPWhN	NA	textfile
4	3656291	rs12649930	G	T	0.121589	0.0259612	4.09e-06	8794	21.935	Oscillibacter	TRUE	reported	cJPWhN	NA	textfile
10	116469806	rs75453768	T	G	0.12212	0.0268629	5.35e-06	8256	20.6665	Oscillibacter	TRUE	reported	cJPWhN	NA	textfile
2	179457147	rs16866406	G	A	0.0988765	0.0208795	3.08e-06	8930	22.4256	Oscillibacter	TRUE	reported	cJPWhN	NA	textfile
20	49507892	rs761240	G	T	-0.17664	0.0388812	2.04e-06	5185	20.6394	Oscillibacter	TRUE	reported	cJPWhN	NA	textfile
8	21598077	rs4506202	G	A	-0.0711323	0.0152261	3.21e-06	8694	21.8251	Oscillibacter	TRUE	reported	cJPWhN	NA	textfile
11	79013843	rs61883564	G	A	-0.101351	0.0221016	3.39e-06	8930	21.0287	Oscillibacter	TRUE	reported	cJPWhN	NA	textfile
6	36931994	rs6901560	G	C	0.0855032	0.018693	6.21e-06	8525	20.9221	Oscillibacter	TRUE	reported	cJPWhN	NA	textfile
12	82366390	rs137917150	A	T	-0.174992	0.0388394	4.62e-06	5733	20.2998	Oscillibacter	TRUE	reported	cJPWhN	NA	textfile
8	11116314	rs11990279	C	T	-0.0824934	0.0180457	4.94e-06	8528	20.8972	Oscillibacter	TRUE	reported	cJPWhN	NA	textfile
6	18093691	rs12206468	A	G	-0.133016	0.0269733	1.04e-06	9554	24.3185	Oscillospira	TRUE	reported	PnLsdE	NA	textfile
3	172373615	rs73038677	A	T	-0.08321	0.0168666	1.09e-06	10195	24.3388	Oscillospira	TRUE	reported	PnLsdE	NA	textfile
14	28151415	rs1954532	C	T	-0.0826246	0.0175252	2.27e-06	9841	22.2277	Oscillospira	TRUE	reported	PnLsdE	NA	textfile
4	89483300	rs28889936	C	A	0.114051	0.0252838	3.37e-06	9758	20.3475	Oscillospira	TRUE	reported	PnLsdE	NA	textfile
1	76803093	rs751183	C	T	-0.0774322	0.0172216	6.85e-06	9841	20.2162	Oscillospira	TRUE	reported	PnLsdE	NA	textfile
17	14881860	rs8076323	G	A	0.0715392	0.0156539	5.61e-06	10193	20.8855	Oscillospira	TRUE	reported	PnLsdE	NA	textfile
6	170474630	rs62422654	T	C	0.0898456	0.0198088	6.47e-06	9769	20.572	Oscillospira	TRUE	reported	PnLsdE	NA	textfile
16	89792856	rs12925026	C	T	0.13559	0.030678	9.31e-06	8200	19.5345	Oscillospira	TRUE	reported	PnLsdE	NA	textfile
3	171947435	rs4428215	A	G	0.130293	0.0242237	7.51e-08	4655	28.9307	Oxalobacter	TRUE	reported	ofCNHs	NA	textfile
9	87514407	rs736744	T	C	0.117882	0.0211262	2.57e-08	4655	31.1352	Oxalobacter	TRUE	reported	ofCNHs	NA	textfile
22	37421469	rs6000536	T	C	-0.130992	0.0253804	2.06e-07	4654	26.6374	Oxalobacter	TRUE	reported	ofCNHs	NA	textfile
4	189935314	rs36057338	T	G	0.207847	0.0421439	8.8e-07	4244	24.323	Oxalobacter	TRUE	reported	ofCNHs	NA	textfile
20	59502888	rs6071435	A	T	-0.105512	0.021489	1.07e-06	4635	24.1088	Oxalobacter	TRUE	reported	ofCNHs	NA	textfile
9	19682558	rs12002250	C	A	0.217122	0.0466317	1.42e-06	4297	21.6793	Oxalobacter	TRUE	reported	ofCNHs	NA	textfile
6	38550301	rs1569853	C	T	-0.138078	0.0296981	3.65e-06	4492	21.6166	Oxalobacter	TRUE	reported	ofCNHs	NA	textfile
12	96819204	rs11108500	G	A	-0.199099	0.0427327	3.74e-06	4303	21.7079	Oxalobacter	TRUE	reported	ofCNHs	NA	textfile
8	20902693	rs10464997	A	G	0.137691	0.0294804	3.3e-06	4650	21.8145	Oxalobacter	TRUE	reported	ofCNHs	NA	textfile
8	115560689	rs6993398	A	G	0.127217	0.0278855	7.13e-06	4656	20.813	Oxalobacter	TRUE	reported	ofCNHs	NA	textfile
11	126582578	rs3862635	T	C	-0.172142	0.0394026	9.19e-06	4469	19.0864	Oxalobacter	TRUE	reported	ofCNHs	NA	textfile
9	2217340	rs60884758	T	C	-0.0702667	0.0142249	5.71e-07	17293	24.4006	Parabacteroides	TRUE	reported	gdMnv9	NA	textfile
5	169360155	rs3860755	C	G	0.0558784	0.0116625	1.71e-06	17294	22.9566	Parabacteroides	TRUE	reported	gdMnv9	NA	textfile
6	47368687	rs4236095	A	G	0.0761961	0.0157042	1.93e-06	16383	23.5416	Parabacteroides	TRUE	reported	gdMnv9	NA	textfile
3	191572365	rs115602804	A	G	0.10308	0.0222736	1.93e-06	16394	21.4176	Parabacteroides	TRUE	reported	gdMnv9	NA	textfile
3	52354847	rs114567323	C	T	0.186478	0.0405199	5.65e-06	5859	21.1795	Parabacteroides	TRUE	reported	gdMnv9	NA	textfile
1	85585609	rs6657302	C	T	-0.10452	0.0225521	9.76e-06	16552	21.4794	Parabacteroides	TRUE	reported	gdMnv9	NA	textfile
6	165969505	rs11965579	C	G	0.162824	0.0381863	8.87e-06	3890	18.1811	Parabacteroides	TRUE	reported	gdMnv9	NA	textfile
5	174606261	rs2081023	G	A	-0.122561	0.0236507	2.64e-07	7178	26.8543	Paraprevotella	TRUE	reported	Zz4poL	NA	textfile
17	69135631	rs9900242	G	A	-0.0852967	0.0175212	1.14e-06	6900	23.6994	Paraprevotella	TRUE	reported	Zz4poL	NA	textfile
13	86162420	rs9602779	C	A	-0.106692	0.0220264	6.93e-07	7177	23.4627	Paraprevotella	TRUE	reported	Zz4poL	NA	textfile
3	149298792	rs140997932	C	T	-0.162376	0.0354178	2.11e-06	6187	21.0183	Paraprevotella	TRUE	reported	Zz4poL	NA	textfile
11	114526679	rs145020347	G	A	-0.12465	0.0262323	4.03e-06	6859	22.5793	Paraprevotella	TRUE	reported	Zz4poL	NA	textfile
12	114131978	rs4767113	T	C	0.0882466	0.018382	2.14e-06	6900	23.0469	Paraprevotella	TRUE	reported	Zz4poL	NA	textfile
1	195971173	rs3008582	C	T	0.10572	0.0227246	4.36e-06	7175	21.6433	Paraprevotella	TRUE	reported	Zz4poL	NA	textfile
11	41079703	rs4756632	T	G	-0.138905	0.0289897	3.82e-06	7179	22.9589	Paraprevotella	TRUE	reported	Zz4poL	NA	textfile
12	25249743	rs10842464	C	T	-0.0758215	0.0172568	6.6e-06	7178	19.3048	Paraprevotella	TRUE	reported	Zz4poL	NA	textfile
7	81759508	rs3801748	A	G	0.0779721	0.0171691	5.2e-06	7179	20.6244	Paraprevotella	TRUE	reported	Zz4poL	NA	textfile
18	69623804	rs7240324	G	T	-0.10229	0.0226948	5.96e-06	6900	20.315	Paraprevotella	TRUE	reported	Zz4poL	NA	textfile
12	71978728	rs17109926	G	A	-0.0988335	0.0216172	6.75e-06	7179	20.9031	Paraprevotella	TRUE	reported	Zz4poL	NA	textfile
6	83459314	rs17785622	G	A	0.248065	0.0524304	1.93e-06	3288	22.3855	Paraprevotella	TRUE	reported	Zz4poL	NA	textfile
20	25599776	rs2387977	C	T	-0.0681778	0.0134756	5.38e-07	11345	25.5972	Parasutterella	TRUE	reported	ZCFSCC	NA	textfile
2	72235444	rs7572229	A	G	0.066273	0.0132736	6.32e-07	11383	24.9285	Parasutterella	TRUE	reported	ZCFSCC	NA	textfile
4	15565736	rs35414597	A	T	-0.0684946	0.0142143	1.51e-06	11386	23.2199	Parasutterella	TRUE	reported	ZCFSCC	NA	textfile
4	65556925	rs6828768	T	C	0.0636852	0.0132645	1.78e-06	11386	23.0512	Parasutterella	TRUE	reported	ZCFSCC	NA	textfile
10	44293839	rs10899911	G	A	-0.0717102	0.0148151	1.15e-06	11386	23.4288	Parasutterella	TRUE	reported	ZCFSCC	NA	textfile
12	5275540	rs7303158	T	C	0.0646859	0.0134256	1.33e-06	11386	23.2141	Parasutterella	TRUE	reported	ZCFSCC	NA	textfile
2	178954708	rs78383039	C	T	-0.146315	0.0297119	1.57e-06	9174	24.2501	Parasutterella	TRUE	reported	ZCFSCC	NA	textfile
8	114804024	rs35055552	C	T	0.109554	0.0235433	3.35e-06	9970	21.6533	Parasutterella	TRUE	reported	ZCFSCC	NA	textfile
6	137615592	rs2090816	C	A	0.0840967	0.0177315	2.9e-06	11385	22.494	Parasutterella	TRUE	reported	ZCFSCC	NA	textfile
12	126498824	rs1403396	T	A	-0.0756729	0.0159035	2.76e-06	11378	22.6411	Parasutterella	TRUE	reported	ZCFSCC	NA	textfile
17	14692867	rs55877868	C	A	-0.104458	0.0228089	2.87e-06	10588	20.9735	Parasutterella	TRUE	reported	ZCFSCC	NA	textfile
15	67316307	rs8039785	G	T	0.0618345	0.0133	3.62e-06	11383	21.6151	Parasutterella	TRUE	reported	ZCFSCC	NA	textfile
8	16674526	rs823424	A	G	-0.0713448	0.0156958	4.95e-06	11386	20.6613	Parasutterella	TRUE	reported	ZCFSCC	NA	textfile
3	156550415	rs62273907	G	A	0.229468	0.0502262	5.88e-06	3691	20.873	Parasutterella	TRUE	reported	ZCFSCC	NA	textfile
3	193896709	rs6809952	A	G	-0.0684957	0.0150892	8.13e-06	11077	20.6062	Parasutterella	TRUE	reported	ZCFSCC	NA	textfile
3	30163689	rs11715853	A	G	-0.0662952	0.0146114	6.23e-06	11386	20.5864	Parasutterella	TRUE	reported	ZCFSCC	NA	textfile
3	17793504	rs75754569	G	C	0.181434	0.0319429	1.1e-08	5481	32.2619	Peptococcus	TRUE	reported	Kom9be	NA	textfile
13	91182556	rs77681628	T	C	0.200307	0.0387328	2.69e-07	4842	26.7446	Peptococcus	TRUE	reported	Kom9be	NA	textfile
4	35358594	rs10031059	C	T	-0.121167	0.0225844	1.24e-07	5526	28.7838	Peptococcus	TRUE	reported	Kom9be	NA	textfile
6	99020289	rs6918730	A	G	0.135311	0.0289742	1.15e-06	5656	21.8092	Peptococcus	TRUE	reported	Kom9be	NA	textfile
14	57985112	rs413827	A	G	0.110229	0.0237523	3.3e-06	5482	21.5369	Peptococcus	TRUE	reported	Kom9be	NA	textfile
2	33691809	rs2054133	A	G	0.0895433	0.0188332	2.14e-06	5657	22.6058	Peptococcus	TRUE	reported	Kom9be	NA	textfile
10	78716030	rs11001941	A	G	-0.195611	0.0392217	1.33e-06	5607	24.8734	Peptococcus	TRUE	reported	Kom9be	NA	textfile
9	104595848	rs7033353	G	T	0.090152	0.018995	2.22e-06	5657	22.5254	Peptococcus	TRUE	reported	Kom9be	NA	textfile
22	50973113	rs5770862	C	T	0.162018	0.0356813	3.22e-06	5431	20.6179	Peptococcus	TRUE	reported	Kom9be	NA	textfile
15	75073172	rs34282744	C	G	0.191797	0.0399832	1.84e-06	5257	23.0107	Peptococcus	TRUE	reported	Kom9be	NA	textfile
13	89245906	rs77614201	C	T	-0.175864	0.0387523	5.68e-06	5329	20.5948	Peptococcus	TRUE	reported	Kom9be	NA	textfile
6	162239191	rs7766680	C	G	0.0976832	0.0214155	3.51e-06	5655	20.8058	Peptococcus	TRUE	reported	Kom9be	NA	textfile
1	75971700	rs74592222	A	G	0.137957	0.0302965	8.55e-06	5329	20.7349	Peptococcus	TRUE	reported	Kom9be	NA	textfile
20	43118017	rs36121075	G	A	-0.14067	0.030628	6.99e-06	5301	21.0944	Peptococcus	TRUE	reported	Kom9be	NA	textfile
1	216223782	rs12069354	T	C	0.16763	0.03795	9.28e-06	5352	19.5109	Peptococcus	TRUE	reported	Kom9be	NA	textfile
12	53098742	rs75882962	C	T	0.0968661	0.0190575	3.19e-07	10710	25.8352	Phascolarctobacterium	TRUE	reported	Ye42J2	NA	textfile
4	183252836	rs56157888	C	A	0.0954864	0.0193976	1.09e-06	10031	24.2318	Phascolarctobacterium	TRUE	reported	Ye42J2	NA	textfile
3	168339417	rs56069061	A	G	-0.111306	0.0230694	1.87e-06	11007	23.2789	Phascolarctobacterium	TRUE	reported	Ye42J2	NA	textfile
17	73584441	rs76124218	G	C	-0.159361	0.0344532	2.67e-06	7314	21.3946	Phascolarctobacterium	TRUE	reported	Ye42J2	NA	textfile
1	203102563	rs6427992	C	G	-0.0652458	0.0137508	2.09e-06	11113	22.5137	Phascolarctobacterium	TRUE	reported	Ye42J2	NA	textfile
22	47841258	rs74847270	G	A	-0.104889	0.0230998	5.73e-06	11098	20.6179	Phascolarctobacterium	TRUE	reported	Ye42J2	NA	textfile
8	102434276	rs1264476	G	T	0.0767335	0.0166041	4.3e-06	11104	21.3569	Phascolarctobacterium	TRUE	reported	Ye42J2	NA	textfile
14	21358155	rs28525131	A	G	-0.118657	0.0269048	8.23e-06	10457	19.4503	Phascolarctobacterium	TRUE	reported	Ye42J2	NA	textfile
13	71376322	rs7982713	A	G	0.0726922	0.0163201	9.72e-06	10710	19.8395	Phascolarctobacterium	TRUE	reported	Ye42J2	NA	textfile
4	17051156	rs11929846	C	T	-0.0697199	0.0157969	8.88e-06	11114	19.4791	Phascolarctobacterium	TRUE	reported	Ye42J2	NA	textfile
22	47942612	rs130483	G	A	0.0655056	0.0143596	6.79e-06	11096	20.8101	Phascolarctobacterium	TRUE	reported	Ye42J2	NA	textfile
3	60474379	rs430270	C	A	0.139155	0.0297055	2.87e-06	3318	21.9444	Prevotella7	TRUE	reported	ZwWzht	NA	textfile
2	12101762	rs57404562	A	C	0.155486	0.0316057	6.22e-07	3487	24.2022	Prevotella7	TRUE	reported	ZwWzht	NA	textfile
18	71442664	rs9959718	A	G	0.133012	0.0275361	1.9e-06	3489	23.3333	Prevotella7	TRUE	reported	ZwWzht	NA	textfile
22	24613952	rs9608249	G	A	-0.158213	0.0336317	2.07e-06	3482	22.1304	Prevotella7	TRUE	reported	ZwWzht	NA	textfile
2	242066314	rs2240542	T	C	0.12085	0.0261776	4.84e-06	3489	21.3124	Prevotella7	TRUE	reported	ZwWzht	NA	textfile
10	133000320	rs2918132	T	C	-0.114648	0.0254916	6.42e-06	3318	20.2275	Prevotella7	TRUE	reported	ZwWzht	NA	textfile
11	19943115	rs16937247	C	G	0.146098	0.0351529	9.64e-06	3486	17.2729	Prevotella7	TRUE	reported	ZwWzht	NA	textfile
16	47237609	rs118038478	G	A	0.205676	0.0468917	7.85e-06	3295	19.2386	Prevotella7	TRUE	reported	ZwWzht	NA	textfile
1	3343802	rs12124567	G	A	-0.121281	0.0275017	9.49e-06	3283	19.4477	Prevotella7	TRUE	reported	ZwWzht	NA	textfile
6	91019654	rs12195431	C	T	0.196528	0.0442322	8.73e-06	3489	19.7411	Prevotella7	TRUE	reported	ZwWzht	NA	textfile
1	29736216	rs9426434	C	T	-0.123657	0.0278514	9.72e-06	3318	19.7126	Prevotella7	TRUE	reported	ZwWzht	NA	textfile
19	639161	rs111509883	C	T	0.171131	0.0347624	1.24e-06	6960	24.2346	Prevotella9	TRUE	reported	PpiMD5	NA	textfile
8	19115604	rs2683313	G	A	-0.0724576	0.0151603	1.69e-06	10260	22.843	Prevotella9	TRUE	reported	PpiMD5	NA	textfile
22	44236460	rs117271932	G	A	0.208089	0.0440393	2.82e-06	4878	22.3263	Prevotella9	TRUE	reported	PpiMD5	NA	textfile
9	109009495	rs10512344	G	C	0.247373	0.0544087	3.19e-06	3063	20.6713	Prevotella9	TRUE	reported	PpiMD5	NA	textfile
1	118852817	rs9428102	G	A	-0.0778844	0.0176068	4.62e-06	10264	19.5677	Prevotella9	TRUE	reported	PpiMD5	NA	textfile
20	21470713	rs746764	C	T	-0.0915772	0.0193245	2.04e-06	9385	22.4573	Prevotella9	TRUE	reported	PpiMD5	NA	textfile
15	38513730	rs16966465	C	G	0.0743348	0.0165291	9.33e-06	10261	20.225	Prevotella9	TRUE	reported	PpiMD5	NA	textfile
10	12497581	rs2104588	C	T	0.105558	0.023773	8.13e-06	9268	19.7159	Prevotella9	TRUE	reported	PpiMD5	NA	textfile
10	122819400	rs11199734	T	A	0.0770209	0.0169462	7e-06	10263	20.6572	Prevotella9	TRUE	reported	PpiMD5	NA	textfile
18	19993452	rs7232121	C	G	0.0671292	0.014423	3.76e-06	9790	21.6628	Prevotella9	TRUE	reported	PpiMD5	NA	textfile
2	11232685	rs11685699	T	C	-0.141357	0.0295665	2.03e-06	8342	22.858	Prevotella9	TRUE	reported	PpiMD5	NA	textfile
22	26152738	rs9613013	A	G	0.0917591	0.0202697	6.1e-06	9790	20.493	Prevotella9	TRUE	reported	PpiMD5	NA	textfile
1	14161251	rs2495052	G	A	0.0838978	0.0188523	8.97e-06	9790	19.8049	Prevotella9	TRUE	reported	PpiMD5	NA	textfile
2	91954502	rs72815774	C	T	-0.176186	0.0393068	8.78e-06	5728	20.0913	Prevotella9	TRUE	reported	PpiMD5	NA	textfile
17	59421778	rs4968431	T	G	0.0640113	0.0144162	8.58e-06	10271	19.7156	Prevotella9	TRUE	reported	PpiMD5	NA	textfile
22	37758730	rs4821647	C	G	0.0636957	0.0143983	9.95e-06	10179	19.5704	Prevotella9	TRUE	reported	PpiMD5	NA	textfile
4	161115744	rs12648235	C	T	0.0785902	0.0177676	7.39e-06	10271	19.5651	Prevotella9	TRUE	reported	PpiMD5	NA	textfile
5	63736025	rs1304512	A	G	0.0761593	0.0165885	5.29e-06	9790	21.0782	Prevotella9	TRUE	reported	PpiMD5	NA	textfile
18	71992502	rs7237249	T	C	-0.0823764	0.0182126	8.93e-06	10271	20.4579	Prevotella9	TRUE	reported	PpiMD5	NA	textfile
9	112657543	rs2900503	T	G	-0.172329	0.0326671	1.55e-07	3320	27.8289	RikenellaceaeRC9gutgroup	TRUE	reported	RjotdK	NA	textfile
4	149562638	rs17582787	G	A	-0.157739	0.0339924	3.55e-06	3320	21.5335	RikenellaceaeRC9gutgroup	TRUE	reported	RjotdK	NA	textfile
4	84698188	rs4270579	A	G	-0.118021	0.0271041	5.46e-06	3331	18.9605	RikenellaceaeRC9gutgroup	TRUE	reported	RjotdK	NA	textfile
10	135010198	rs2998141	C	T	-0.136346	0.0293073	4.42e-06	3330	21.644	RikenellaceaeRC9gutgroup	TRUE	reported	RjotdK	NA	textfile
7	73334987	rs4717843	T	G	-0.119376	0.0260548	4.72e-06	3220	20.9922	RikenellaceaeRC9gutgroup	TRUE	reported	RjotdK	NA	textfile
1	164800873	rs9887954	A	G	-0.114849	0.0249013	4.81e-06	3330	21.2723	RikenellaceaeRC9gutgroup	TRUE	reported	RjotdK	NA	textfile
16	76605358	rs7193937	C	G	0.124153	0.027741	6.19e-06	3220	20.0296	RikenellaceaeRC9gutgroup	TRUE	reported	RjotdK	NA	textfile
4	163830516	rs12501673	G	A	0.116395	0.0262253	6.29e-06	3334	19.6983	RikenellaceaeRC9gutgroup	TRUE	reported	RjotdK	NA	textfile
4	155865671	rs17032291	C	T	-0.169579	0.0368251	6.61e-06	3206	21.2057	RikenellaceaeRC9gutgroup	TRUE	reported	RjotdK	NA	textfile
19	1970021	rs2074881	C	T	-0.142236	0.032391	9.45e-06	3315	19.2828	RikenellaceaeRC9gutgroup	TRUE	reported	RjotdK	NA	textfile
5	31406285	rs7712231	G	A	0.156284	0.0350462	7.97e-06	3334	19.8859	RikenellaceaeRC9gutgroup	TRUE	reported	RjotdK	NA	textfile
10	17019559	rs61841503	A	G	0.092888	0.0171454	4e-08	13568	29.351	Romboutsia	TRUE	reported	9P3WNb	NA	textfile
7	5319387	rs10279978	G	A	-0.0622202	0.0127675	1.17e-06	14143	23.7492	Romboutsia	TRUE	reported	9P3WNb	NA	textfile
1	171903885	rs16843578	T	C	-0.0875276	0.0196779	5.08e-06	14186	19.7849	Romboutsia	TRUE	reported	9P3WNb	NA	textfile
13	88725540	rs77702691	G	A	-0.094406	0.0208544	7.37e-06	12487	20.4928	Romboutsia	TRUE	reported	9P3WNb	NA	textfile
2	16066705	rs75987356	A	G	-0.129578	0.0280454	6.71e-06	10466	21.3472	Romboutsia	TRUE	reported	9P3WNb	NA	textfile
8	5088054	rs75200530	G	T	-0.190644	0.0421065	5.07e-06	5246	20.4998	Romboutsia	TRUE	reported	9P3WNb	NA	textfile
13	32720756	rs9567264	T	C	0.0580018	0.0127495	5.76e-06	14180	20.6966	Romboutsia	TRUE	reported	9P3WNb	NA	textfile
7	78136725	rs34302036	G	A	0.0550261	0.0120835	5.88e-06	14185	20.7374	Romboutsia	TRUE	reported	9P3WNb	NA	textfile
11	133834657	rs7109293	G	A	0.0919112	0.0205738	6.98e-06	14141	19.9575	Romboutsia	TRUE	reported	9P3WNb	NA	textfile
8	3391361	rs10091895	C	T	-0.0649918	0.0145501	6.62e-06	14188	19.9519	Romboutsia	TRUE	reported	9P3WNb	NA	textfile
7	106406824	rs28603357	C	T	-0.214911	0.0474739	8.52e-06	3693	20.4931	Romboutsia	TRUE	reported	9P3WNb	NA	textfile
11	99665050	rs11221428	C	T	-0.0726779	0.0158263	6.49e-06	14187	21.0885	Romboutsia	TRUE	reported	9P3WNb	NA	textfile
6	135411737	rs9389266	G	T	0.0722815	0.0162353	9.38e-06	14187	19.8213	Romboutsia	TRUE	reported	9P3WNb	NA	textfile
7	145760298	rs62504452	G	A	-0.0710048	0.0156654	4.66e-06	14178	20.5443	Romboutsia	TRUE	reported	9P3WNb	NA	textfile
16	8307948	rs2034589	C	G	0.0629765	0.0123489	5.01e-07	17846	26.0076	Roseburia	TRUE	reported	xvsU9L	NA	textfile
4	119349	rs116270582	A	T	-0.153844	0.0329324	1.2e-06	9099	21.823	Roseburia	TRUE	reported	xvsU9L	NA	textfile
12	50650057	rs2160994	C	T	0.0550687	0.0112481	9.7e-07	17444	23.969	Roseburia	TRUE	reported	xvsU9L	NA	textfile
11	12009569	rs16910295	C	T	-0.0980434	0.020957	2.91e-06	16648	21.8867	Roseburia	TRUE	reported	xvsU9L	NA	textfile
1	95178974	rs12740451	C	T	0.0697527	0.0153607	7.34e-06	17837	20.6205	Roseburia	TRUE	reported	xvsU9L	NA	textfile
3	57116228	rs6445851	A	G	-0.0497336	0.0108158	3.53e-06	17851	21.1437	Roseburia	TRUE	reported	xvsU9L	NA	textfile
13	103117486	rs9300744	T	C	-0.0588452	0.0126228	4.75e-06	17854	21.7326	Roseburia	TRUE	reported	xvsU9L	NA	textfile
5	89598914	rs2943022	C	T	0.0493786	0.0106763	4.11e-06	17854	21.3911	Roseburia	TRUE	reported	xvsU9L	NA	textfile
6	12774611	rs6930661	T	C	-0.0961587	0.0204975	2.48e-06	16945	22.0078	Roseburia	TRUE	reported	xvsU9L	NA	textfile
10	16051097	rs4748237	C	G	0.0488326	0.0106404	4.67e-06	17851	21.0621	Roseburia	TRUE	reported	xvsU9L	NA	textfile
1	145655256	rs147990086	G	A	-0.0578936	0.01324	8.93e-06	17840	19.1199	Roseburia	TRUE	reported	xvsU9L	NA	textfile
5	125076494	rs329182	C	T	0.0690327	0.0152884	5.9e-06	17854	20.3885	Roseburia	TRUE	reported	xvsU9L	NA	textfile
1	194183650	rs302266	C	T	-0.0777312	0.0172985	8.13e-06	17056	20.1917	Roseburia	TRUE	reported	xvsU9L	NA	textfile
6	166170836	rs75326254	T	C	-0.104628	0.0230897	7.5e-06	15893	20.5332	Roseburia	TRUE	reported	xvsU9L	NA	textfile
15	37859065	rs57466170	T	C	0.0741405	0.0171601	8.3e-06	17333	18.6669	Roseburia	TRUE	reported	xvsU9L	NA	textfile
5	96018066	rs28040	C	G	0.0565693	0.0126792	9.26e-06	17854	19.9057	Roseburia	TRUE	reported	xvsU9L	NA	textfile
5	144135655	rs78753150	C	A	0.0968739	0.0214067	9.98e-06	16303	20.4793	Roseburia	TRUE	reported	xvsU9L	NA	textfile
21	19151940	rs243585	G	C	-0.0585939	0.0121017	1.33e-06	16906	23.443	Ruminiclostridium5	TRUE	reported	lDXkfk	NA	textfile
12	1891043	rs2286384	C	G	-0.0518814	0.0107482	1.44e-06	17394	23.2997	Ruminiclostridium5	TRUE	reported	lDXkfk	NA	textfile
20	41177956	rs79968837	G	A	-0.0950311	0.0193507	1.15e-06	16602	24.1177	Ruminiclostridium5	TRUE	reported	lDXkfk	NA	textfile
10	12835085	rs2482038	A	C	0.0518991	0.0108777	1.7e-06	17396	22.7639	Ruminiclostridium5	TRUE	reported	lDXkfk	NA	textfile
5	32477664	rs113753996	C	T	0.0820689	0.0174463	3.99e-06	16680	22.1285	Ruminiclostridium5	TRUE	reported	lDXkfk	NA	textfile
6	50405920	rs1492620	C	T	-0.0830505	0.0180073	3.53e-06	17397	21.271	Ruminiclostridium5	TRUE	reported	lDXkfk	NA	textfile
8	131316030	rs2791343	C	T	0.051717	0.0113369	5.54e-06	17392	20.8104	Ruminiclostridium5	TRUE	reported	lDXkfk	NA	textfile
10	35262588	rs10827477	G	A	-0.0547387	0.0115163	2.19e-06	17391	22.5922	Ruminiclostridium5	TRUE	reported	lDXkfk	NA	textfile
20	60293505	rs6121460	A	G	0.0932955	0.0199206	2.64e-06	17318	21.934	Ruminiclostridium5	TRUE	reported	lDXkfk	NA	textfile
1	41878680	rs2801960	G	C	0.0520975	0.0115111	6.21e-06	17387	20.4832	Ruminiclostridium5	TRUE	reported	lDXkfk	NA	textfile
16	86769909	rs8053158	G	A	-0.0740543	0.0159151	5.9e-06	17397	21.6512	Ruminiclostridium5	TRUE	reported	lDXkfk	NA	textfile
13	108775162	rs1223978	C	T	0.0484169	0.0108254	8.16e-06	17381	20.0034	Ruminiclostridium5	TRUE	reported	lDXkfk	NA	textfile
2	103755970	rs73002572	C	G	0.181548	0.0414078	8.82e-06	3761	19.2227	Ruminiclostridium5	TRUE	reported	lDXkfk	NA	textfile
21	33811886	rs2833828	A	G	0.0489617	0.0108702	6.82e-06	17397	20.2879	Ruminiclostridium5	TRUE	reported	lDXkfk	NA	textfile
3	55243531	rs4955951	G	A	-0.0713749	0.0165826	9.96e-06	17397	18.5261	Ruminiclostridium5	TRUE	reported	lDXkfk	NA	textfile
14	20954661	rs1756364	T	G	0.0999189	0.0197169	2.54e-07	12933	25.6815	Ruminiclostridium6	TRUE	reported	KM1lBJ	NA	textfile
14	56938952	rs71414120	G	T	0.200894	0.0406434	1.08e-06	5567	24.4317	Ruminiclostridium6	TRUE	reported	KM1lBJ	NA	textfile
16	72136154	rs61060922	G	T	0.15913	0.0322283	1.09e-06	8955	24.3796	Ruminiclostridium6	TRUE	reported	KM1lBJ	NA	textfile
1	240503826	rs79968172	A	G	0.11614	0.0243083	1.66e-06	12802	22.8271	Ruminiclostridium6	TRUE	reported	KM1lBJ	NA	textfile
11	40289063	rs77193512	G	A	0.0736533	0.0153163	1.3e-06	13380	23.1246	Ruminiclostridium6	TRUE	reported	KM1lBJ	NA	textfile
8	79766499	rs11992182	C	A	0.0625299	0.0137876	4.65e-06	13381	20.5684	Ruminiclostridium6	TRUE	reported	KM1lBJ	NA	textfile
18	76018244	rs72991535	G	T	0.135604	0.0295174	4.95e-06	9642	21.1051	Ruminiclostridium6	TRUE	reported	KM1lBJ	NA	textfile
13	111703249	rs9555756	C	A	-0.0804138	0.0176692	7.1e-06	13369	20.7123	Ruminiclostridium6	TRUE	reported	KM1lBJ	NA	textfile
2	5548605	rs792058	A	G	0.0554234	0.0125423	8.58e-06	12933	19.5268	Ruminiclostridium6	TRUE	reported	KM1lBJ	NA	textfile
10	132651293	rs10829821	C	T	-0.097606	0.0216072	3.47e-06	12802	20.4058	Ruminiclostridium6	TRUE	reported	KM1lBJ	NA	textfile
11	86252317	rs589368	A	G	-0.146727	0.0330138	4.59e-06	6880	19.7527	Ruminiclostridium6	TRUE	reported	KM1lBJ	NA	textfile
19	10115515	rs67479537	C	T	0.118994	0.026487	9.3e-06	11613	20.183	Ruminiclostridium6	TRUE	reported	KM1lBJ	NA	textfile
15	61047117	rs1871858	G	C	-0.105422	0.0237274	9.12e-06	12818	19.7404	Ruminiclostridium6	TRUE	reported	KM1lBJ	NA	textfile
10	128214403	rs116969552	G	A	-0.166823	0.0376681	9.16e-06	6824	19.6139	Ruminiclostridium6	TRUE	reported	KM1lBJ	NA	textfile
7	101271282	rs73176030	C	T	0.058665	0.013208	7.29e-06	13378	19.7282	Ruminiclostridium6	TRUE	reported	KM1lBJ	NA	textfile
4	36478011	rs35362464	A	C	0.0720077	0.0165387	8.99e-06	13308	18.9564	Ruminiclostridium6	TRUE	reported	KM1lBJ	NA	textfile
3	157841287	rs57665991	G	C	-0.0641507	0.0123339	2.07e-07	16725	27.0523	Ruminiclostridium9	TRUE	reported	0keWMZ	NA	textfile
3	158345912	rs55875763	C	G	-0.0545331	0.0112974	1.6e-06	16725	23.3005	Ruminiclostridium9	TRUE	reported	0keWMZ	NA	textfile
1	247710285	rs12040548	T	G	0.0570422	0.0122359	3.15e-06	16721	21.733	Ruminiclostridium9	TRUE	reported	0keWMZ	NA	textfile
7	47013498	rs115044523	A	G	-0.0980026	0.0202616	2.37e-06	16107	23.3951	Ruminiclostridium9	TRUE	reported	0keWMZ	NA	textfile
11	68886460	rs12419854	A	T	-0.0727975	0.0155594	3.18e-06	16027	21.89	Ruminiclostridium9	TRUE	reported	0keWMZ	NA	textfile
20	2210530	rs6082461	C	A	0.0586425	0.0131004	4.87e-06	16650	20.0381	Ruminiclostridium9	TRUE	reported	0keWMZ	NA	textfile
9	74214419	rs113048721	G	C	0.0600735	0.0132737	4.1e-06	16719	20.4823	Ruminiclostridium9	TRUE	reported	0keWMZ	NA	textfile
19	34371198	rs918449	G	A	-0.0950908	0.0197177	2.56e-06	16725	23.2576	Ruminiclostridium9	TRUE	reported	0keWMZ	NA	textfile
6	128568828	rs73592673	T	A	-0.081629	0.0169515	2.14e-06	15493	23.1886	Ruminiclostridium9	TRUE	reported	0keWMZ	NA	textfile
7	155701010	rs79082720	G	C	0.0928576	0.0204871	6.47e-06	16094	20.5434	Ruminiclostridium9	TRUE	reported	0keWMZ	NA	textfile
8	14697544	rs74303178	C	T	0.0532742	0.0119274	7.92e-06	16706	19.9501	Ruminiclostridium9	TRUE	reported	0keWMZ	NA	textfile
2	204706865	rs13033315	A	T	0.0511195	0.0111418	5.68e-06	16724	21.0506	Ruminiclostridium9	TRUE	reported	0keWMZ	NA	textfile
3	29179983	rs9809789	T	C	-0.0717454	0.0159673	8.72e-06	16025	20.1894	Ruminiclostridium9	TRUE	reported	0keWMZ	NA	textfile
13	90441578	rs9522712	C	T	0.0699728	0.0154939	4.66e-06	16725	20.3956	Ruminiclostridium9	TRUE	reported	0keWMZ	NA	textfile
6	67655320	rs78191726	C	T	0.0944998	0.0210206	7.58e-06	16039	20.2103	Ruminiclostridium9	TRUE	reported	0keWMZ	NA	textfile
12	10702414	rs7137760	T	C	0.050797	0.0112182	7.07e-06	16722	20.5035	Ruminiclostridium9	TRUE	reported	0keWMZ	NA	textfile
22	17793012	rs5994253	G	A	-0.0811302	0.0157621	2.35e-07	15288	26.4934	RuminococcaceaeNK4A214group	TRUE	reported	5W3nCy	NA	textfile
22	49796014	rs136761	A	G	-0.0587521	0.0119155	8.15e-07	14822	24.3122	RuminococcaceaeNK4A214group	TRUE	reported	5W3nCy	NA	textfile
1	157338888	rs11586410	A	G	-0.0863422	0.0169937	3.66e-07	14822	25.8149	RuminococcaceaeNK4A214group	TRUE	reported	5W3nCy	NA	textfile
12	78373555	rs34576931	C	G	-0.0873312	0.0194886	4.72e-06	14678	20.0806	RuminococcaceaeNK4A214group	TRUE	reported	5W3nCy	NA	textfile
2	235561254	rs10178772	T	G	0.0714394	0.0162124	7.72e-06	15268	19.417	RuminococcaceaeNK4A214group	TRUE	reported	5W3nCy	NA	textfile
2	235430299	rs114244418	G	C	-0.175266	0.0372779	3.59e-06	7123	22.1051	RuminococcaceaeNK4A214group	TRUE	reported	5W3nCy	NA	textfile
20	18030357	rs4814689	T	C	-0.1083	0.0230708	4.55e-06	14009	22.036	RuminococcaceaeNK4A214group	TRUE	reported	5W3nCy	NA	textfile
7	132042135	rs73158814	G	C	-0.109257	0.0227458	2.2e-06	13077	23.0726	RuminococcaceaeNK4A214group	TRUE	reported	5W3nCy	NA	textfile
2	239087912	rs12731	G	A	-0.0527684	0.0115053	4.87e-06	15288	21.0353	RuminococcaceaeNK4A214group	TRUE	reported	5W3nCy	NA	textfile
2	141897042	rs7573569	C	T	0.107739	0.0233638	3.23e-06	14822	21.2645	RuminococcaceaeNK4A214group	TRUE	reported	5W3nCy	NA	textfile
3	26509287	rs147475196	G	A	-0.133769	0.0295196	4.72e-06	9917	20.5347	RuminococcaceaeNK4A214group	TRUE	reported	5W3nCy	NA	textfile
16	24073806	rs62027366	C	T	0.0615389	0.0137612	6.58e-06	14822	19.9981	RuminococcaceaeNK4A214group	TRUE	reported	5W3nCy	NA	textfile
4	159932022	rs12642039	C	T	-0.0553003	0.0119397	3.43e-06	15276	21.4519	RuminococcaceaeNK4A214group	TRUE	reported	5W3nCy	NA	textfile
5	35288938	rs35559912	C	T	-0.0925071	0.0203674	4.89e-06	13976	20.6291	RuminococcaceaeNK4A214group	TRUE	reported	5W3nCy	NA	textfile
3	84725039	rs13087692	G	T	0.0574623	0.012594	8.69e-06	15288	20.8181	RuminococcaceaeNK4A214group	TRUE	reported	5W3nCy	NA	textfile
1	100248591	rs6681678	T	C	-0.100174	0.024	9.05e-06	13031	17.4216	RuminococcaceaeNK4A214group	TRUE	reported	5W3nCy	NA	textfile
15	80713184	rs77564310	C	A	-0.0713093	0.0140855	3.29e-07	17000	25.6298	RuminococcaceaeUCG002	TRUE	reported	c3rmSC	NA	textfile
12	47384118	rs55793120	C	T	0.137396	0.027414	4.81e-07	11669	25.1191	RuminococcaceaeUCG002	TRUE	reported	c3rmSC	NA	textfile
1	14732458	rs10927423	A	C	-0.0713617	0.0147712	8.5e-07	17096	23.3398	RuminococcaceaeUCG002	TRUE	reported	c3rmSC	NA	textfile
4	12207874	rs67746927	G	C	-0.054237	0.0110357	9.17e-07	16651	24.1541	RuminococcaceaeUCG002	TRUE	reported	c3rmSC	NA	textfile
11	111712942	rs116974815	A	C	-0.189731	0.0396566	2.03e-06	5819	22.8899	RuminococcaceaeUCG002	TRUE	reported	c3rmSC	NA	textfile
14	77502546	rs7155595	A	C	0.0569929	0.0116986	1.15e-06	17084	23.734	RuminococcaceaeUCG002	TRUE	reported	c3rmSC	NA	textfile
11	86335459	rs7120052	C	A	0.0624796	0.0135523	1.97e-06	17097	21.2544	RuminococcaceaeUCG002	TRUE	reported	c3rmSC	NA	textfile
1	227563126	rs10916131	T	C	-0.069333	0.0146753	2.87e-06	17097	22.3205	RuminococcaceaeUCG002	TRUE	reported	c3rmSC	NA	textfile
1	238938497	rs79016051	T	C	-0.0887747	0.0189424	2.34e-06	16937	21.9638	RuminococcaceaeUCG002	TRUE	reported	c3rmSC	NA	textfile
19	54475808	rs12463378	G	A	-0.0522061	0.0112086	2.96e-06	16994	21.6938	RuminococcaceaeUCG002	TRUE	reported	c3rmSC	NA	textfile
5	123822114	rs11750293	T	G	-0.0578304	0.0120512	1.76e-06	17094	23.0276	RuminococcaceaeUCG002	TRUE	reported	c3rmSC	NA	textfile
1	190171640	rs2265670	G	C	-0.0512404	0.0109287	2.99e-06	17096	21.9831	RuminococcaceaeUCG002	TRUE	reported	c3rmSC	NA	textfile
10	73820548	rs15256	T	C	0.0732376	0.016834	9.46e-06	17095	18.9275	RuminococcaceaeUCG002	TRUE	reported	c3rmSC	NA	textfile
4	23325040	rs882348	G	A	-0.0799946	0.0178618	5.45e-06	17097	20.0572	RuminococcaceaeUCG002	TRUE	reported	c3rmSC	NA	textfile
2	45178830	rs72874194	C	G	-0.0770289	0.016725	3.47e-06	16651	21.2118	RuminococcaceaeUCG002	TRUE	reported	c3rmSC	NA	textfile
3	24045453	rs6793778	T	C	-0.0558706	0.0125258	9.81e-06	17094	19.8955	RuminococcaceaeUCG002	TRUE	reported	c3rmSC	NA	textfile
12	129451330	rs7342369	A	C	-0.0527803	0.0116023	5.66e-06	16651	20.6944	RuminococcaceaeUCG002	TRUE	reported	c3rmSC	NA	textfile
9	20131746	rs10964441	A	G	-0.14906	0.034486	7.45e-06	5346	18.6826	RuminococcaceaeUCG002	TRUE	reported	c3rmSC	NA	textfile
11	43344751	rs11607472	G	A	-0.0780229	0.0176325	7.19e-06	16282	19.5802	RuminococcaceaeUCG002	TRUE	reported	c3rmSC	NA	textfile
5	141014951	rs76847269	G	A	0.163508	0.0356151	5.17e-06	7654	21.0771	RuminococcaceaeUCG002	TRUE	reported	c3rmSC	NA	textfile
2	120757853	rs6542556	G	A	0.050974	0.011406	7.86e-06	17094	19.9724	RuminococcaceaeUCG002	TRUE	reported	c3rmSC	NA	textfile
13	87920450	rs57079348	G	T	-0.076573	0.017282	7.22e-06	16372	19.632	RuminococcaceaeUCG002	TRUE	reported	c3rmSC	NA	textfile
15	90774039	rs2073705	C	T	-0.0555731	0.0125241	6.64e-06	17090	19.6897	RuminococcaceaeUCG002	TRUE	reported	c3rmSC	NA	textfile
14	73589896	rs362417	C	G	-0.054863	0.0120984	7.8e-06	17097	20.5638	RuminococcaceaeUCG002	TRUE	reported	c3rmSC	NA	textfile
9	114066670	rs113147300	G	A	-0.075842	0.0164562	7.69e-06	16370	21.2403	RuminococcaceaeUCG002	TRUE	reported	c3rmSC	NA	textfile
7	51541468	rs73341549	C	T	-0.169857	0.0318768	1.51e-07	6744	28.3935	RuminococcaceaeUCG003	TRUE	reported	zcV8j2	NA	textfile
2	205238716	rs6759615	G	A	0.102523	0.0200204	7.86e-07	14410	26.2238	RuminococcaceaeUCG003	TRUE	reported	zcV8j2	NA	textfile
12	75496463	rs11613919	T	G	0.0727604	0.0155716	1.63e-06	14309	21.8334	RuminococcaceaeUCG003	TRUE	reported	zcV8j2	NA	textfile
9	134416970	rs11243416	C	T	-0.0925653	0.0191203	1.67e-06	14004	23.4372	RuminococcaceaeUCG003	TRUE	reported	zcV8j2	NA	textfile
15	35071718	rs16959793	C	A	-0.062527	0.0131259	2.22e-06	14412	22.6924	RuminococcaceaeUCG003	TRUE	reported	zcV8j2	NA	textfile
8	82026852	rs4452755	C	A	-0.0634463	0.0134741	3.29e-06	14406	22.1725	RuminococcaceaeUCG003	TRUE	reported	zcV8j2	NA	textfile
2	37905976	rs10490280	T	C	-0.0672094	0.0143309	4.16e-06	14004	21.9943	RuminococcaceaeUCG003	TRUE	reported	zcV8j2	NA	textfile
19	49218060	rs35866622	C	T	0.0566476	0.0121862	4.02e-06	13915	21.6087	RuminococcaceaeUCG003	TRUE	reported	zcV8j2	NA	textfile
18	46485154	rs4629039	A	T	0.0553742	0.0122659	6.54e-06	14404	20.3804	RuminococcaceaeUCG003	TRUE	reported	zcV8j2	NA	textfile
7	97348436	rs2523124	C	T	-0.0546625	0.0120823	5.78e-06	14409	20.4681	RuminococcaceaeUCG003	TRUE	reported	zcV8j2	NA	textfile
1	13794594	rs3013089	A	G	-0.0551473	0.0120346	4.38e-06	14408	20.9984	RuminococcaceaeUCG003	TRUE	reported	zcV8j2	NA	textfile
3	54427795	rs6769553	G	A	0.0849743	0.0157451	7.91e-08	9501	29.1264	RuminococcaceaeUCG004	TRUE	reported	PGqO3A	NA	textfile
1	103732214	rs12125734	T	G	0.133972	0.0257417	2.09e-07	8938	27.0865	RuminococcaceaeUCG004	TRUE	reported	PGqO3A	NA	textfile
3	169966722	rs511258	A	G	-0.0757474	0.0162475	4.52e-06	9500	21.7352	RuminococcaceaeUCG004	TRUE	reported	PGqO3A	NA	textfile
7	24791998	rs2248146	C	T	0.0689452	0.0153649	8.2e-06	9502	20.1348	RuminococcaceaeUCG004	TRUE	reported	PGqO3A	NA	textfile
2	239846337	rs7569771	G	A	-0.075914	0.0170308	8.12e-06	9502	19.8689	RuminococcaceaeUCG004	TRUE	reported	PGqO3A	NA	textfile
8	139253064	rs872501	A	G	0.116125	0.025946	5.81e-06	8473	20.0313	RuminococcaceaeUCG004	TRUE	reported	PGqO3A	NA	textfile
1	18676399	rs550351	C	A	0.078587	0.018003	9.43e-06	9498	19.055	RuminococcaceaeUCG004	TRUE	reported	PGqO3A	NA	textfile
6	2119329	rs3800154	C	A	-0.0797959	0.0177639	6.12e-06	9406	20.1782	RuminococcaceaeUCG004	TRUE	reported	PGqO3A	NA	textfile
3	197683751	rs9818949	T	G	0.0859927	0.0188671	5.39e-06	9116	20.7735	RuminococcaceaeUCG004	TRUE	reported	PGqO3A	NA	textfile
11	15771251	rs7123615	G	C	-0.0786157	0.0179592	7.09e-06	9502	19.1623	RuminococcaceaeUCG004	TRUE	reported	PGqO3A	NA	textfile
7	18026604	rs10950694	C	T	0.0577628	0.011412	4.3e-07	15821	25.6196	RuminococcaceaeUCG005	TRUE	reported	S2UbvR	NA	textfile
20	16312851	rs34781347	A	G	0.188685	0.0386484	6.05e-07	6061	23.8348	RuminococcaceaeUCG005	TRUE	reported	S2UbvR	NA	textfile
11	27747671	rs12288512	G	A	0.066635	0.0144356	3.1e-06	15473	21.3078	RuminococcaceaeUCG005	TRUE	reported	S2UbvR	NA	textfile
5	32755085	rs60081663	G	C	0.158082	0.0319586	9.28e-07	9342	24.4673	RuminococcaceaeUCG005	TRUE	reported	S2UbvR	NA	textfile
2	198122357	rs114279581	G	A	-0.146604	0.0316034	3.22e-06	8465	21.5191	RuminococcaceaeUCG005	TRUE	reported	S2UbvR	NA	textfile
18	22575871	rs12458218	C	T	0.0677322	0.0144525	2.41e-06	16099	21.9637	RuminococcaceaeUCG005	TRUE	reported	S2UbvR	NA	textfile
8	3099727	rs35166120	G	C	-0.0686153	0.0146252	3.75e-06	16092	22.0109	RuminococcaceaeUCG005	TRUE	reported	S2UbvR	NA	textfile
1	187906034	rs7555878	G	A	0.0586677	0.0125277	2.81e-06	16100	21.9308	RuminococcaceaeUCG005	TRUE	reported	S2UbvR	NA	textfile
17	7034575	rs394449	T	A	0.0692909	0.0148712	2.6e-06	15728	21.71	RuminococcaceaeUCG005	TRUE	reported	S2UbvR	NA	textfile
14	94630731	rs10873449	C	T	0.0654843	0.0143973	4.11e-06	16098	20.6876	RuminococcaceaeUCG005	TRUE	reported	S2UbvR	NA	textfile
10	62662781	rs2893871	A	G	-0.073644	0.015548	3.54e-06	16103	22.435	RuminococcaceaeUCG005	TRUE	reported	S2UbvR	NA	textfile
10	4240906	rs72776570	A	C	0.087067	0.0197179	5.36e-06	15376	19.4978	RuminococcaceaeUCG005	TRUE	reported	S2UbvR	NA	textfile
15	68705697	rs898577	C	T	-0.123012	0.0286671	7.46e-06	9991	18.4132	RuminococcaceaeUCG005	TRUE	reported	S2UbvR	NA	textfile
5	154003091	rs7449320	A	C	0.0599163	0.0130836	4.81e-06	16095	20.9717	RuminococcaceaeUCG005	TRUE	reported	S2UbvR	NA	textfile
4	7302344	rs10937802	A	G	0.0755811	0.0168226	8.17e-06	15821	20.1855	RuminococcaceaeUCG005	TRUE	reported	S2UbvR	NA	textfile
12	47384118	rs55793120	C	T	0.121548	0.0279546	7.37e-06	11224	18.9054	RuminococcaceaeUCG005	TRUE	reported	S2UbvR	NA	textfile
14	39306809	rs8009993	C	G	-0.135936	0.0244857	4.42e-08	7389	30.821	RuminococcaceaeUCG009	TRUE	reported	yTluHI	NA	textfile
17	32786955	rs1550196	A	G	0.130842	0.0262478	1.13e-06	7389	24.8488	RuminococcaceaeUCG009	TRUE	reported	yTluHI	NA	textfile
6	78106701	rs4708333	G	T	-0.084033	0.0174757	1.56e-06	7511	23.1223	RuminococcaceaeUCG009	TRUE	reported	yTluHI	NA	textfile
1	39983022	rs61779334	C	G	-0.138137	0.0292072	1.94e-06	6865	22.3687	RuminococcaceaeUCG009	TRUE	reported	yTluHI	NA	textfile
1	202299085	rs4079028	T	C	0.0915623	0.019936	3.28e-06	7480	21.0939	RuminococcaceaeUCG009	TRUE	reported	yTluHI	NA	textfile
12	12970792	rs2058609	G	A	0.0816464	0.017472	3.12e-06	7510	21.8369	RuminococcaceaeUCG009	TRUE	reported	yTluHI	NA	textfile
13	106650093	rs9558661	C	T	-0.0897823	0.0200739	7.01e-06	7480	20.0041	RuminococcaceaeUCG009	TRUE	reported	yTluHI	NA	textfile
16	1979831	rs758191	G	T	0.17702	0.0375113	9.01e-06	5829	22.2699	RuminococcaceaeUCG009	TRUE	reported	yTluHI	NA	textfile
2	75512668	rs2192926	G	A	-0.089048	0.0192989	4.88e-06	7511	21.2904	RuminococcaceaeUCG009	TRUE	reported	yTluHI	NA	textfile
6	51803869	rs113006825	C	T	-0.0928893	0.0208035	7.98e-06	7165	19.937	RuminococcaceaeUCG009	TRUE	reported	yTluHI	NA	textfile
2	66396776	rs138460696	G	A	0.139274	0.0315794	9.81e-06	6865	19.4506	RuminococcaceaeUCG009	TRUE	reported	yTluHI	NA	textfile
7	32001710	rs6952765	A	G	0.0732099	0.0166777	8.13e-06	7511	19.2694	RuminococcaceaeUCG009	TRUE	reported	yTluHI	NA	textfile
19	52399401	rs78410648	G	A	0.120989	0.0277317	9.67e-06	7510	19.0344	RuminococcaceaeUCG009	TRUE	reported	yTluHI	NA	textfile
15	36607072	rs35506912	C	G	-0.0693743	0.0147926	3.21e-06	12793	21.9943	RuminococcaceaeUCG010	TRUE	reported	9AclAr	NA	textfile
9	135968557	rs682403	G	A	-0.0588161	0.0124671	2.37e-06	12864	22.2566	RuminococcaceaeUCG010	TRUE	reported	9AclAr	NA	textfile
6	104728618	rs2820282	C	A	-0.0592304	0.0125917	2.85e-06	12865	22.1269	RuminococcaceaeUCG010	TRUE	reported	9AclAr	NA	textfile
16	5233941	rs12597105	A	G	0.0670855	0.0144415	4.87e-06	12415	21.5791	RuminococcaceaeUCG010	TRUE	reported	9AclAr	NA	textfile
11	130676996	rs7935775	T	A	-0.0631351	0.0137953	4.99e-06	12864	20.9448	RuminococcaceaeUCG010	TRUE	reported	9AclAr	NA	textfile
4	31057482	rs73218807	A	G	-0.166211	0.0367938	6.43e-06	6714	20.4065	RuminococcaceaeUCG010	TRUE	reported	9AclAr	NA	textfile
4	40707798	rs7441445	T	C	-0.05695	0.0126502	6.8e-06	12852	20.267	RuminococcaceaeUCG010	TRUE	reported	9AclAr	NA	textfile
6	105073676	rs1416041	C	A	-0.182339	0.0339898	7.04e-08	3632	28.7781	RuminococcaceaeUCG011	TRUE	reported	s3ew5q	NA	textfile
1	179370499	rs12724320	T	C	-0.120881	0.0249229	1.52e-06	3632	23.5243	RuminococcaceaeUCG011	TRUE	reported	s3ew5q	NA	textfile
12	29634919	rs79113084	T	C	-0.152166	0.0317519	2.06e-06	3610	22.9664	RuminococcaceaeUCG011	TRUE	reported	s3ew5q	NA	textfile
1	219901055	rs9729514	G	A	0.184934	0.0394616	2.37e-06	3632	21.9625	RuminococcaceaeUCG011	TRUE	reported	s3ew5q	NA	textfile
7	111763988	rs2729556	T	C	-0.109097	0.0233699	3.19e-06	3632	21.7928	RuminococcaceaeUCG011	TRUE	reported	s3ew5q	NA	textfile
7	11222521	rs10274562	T	C	0.110917	0.0244556	6.5e-06	3632	20.5704	RuminococcaceaeUCG011	TRUE	reported	s3ew5q	NA	textfile
3	76205107	rs4490371	C	T	-0.111816	0.0248963	7.75e-06	3610	20.1717	RuminococcaceaeUCG011	TRUE	reported	s3ew5q	NA	textfile
3	185469491	rs12636310	A	G	0.132725	0.0282037	2.81e-06	3632	22.1461	RuminococcaceaeUCG011	TRUE	reported	s3ew5q	NA	textfile
10	2219930	rs12781711	T	C	-0.0656129	0.0117477	2.55e-08	16772	31.1944	RuminococcaceaeUCG013	TRUE	reported	nb2jCI	NA	textfile
5	141395140	rs12189346	A	G	0.0684961	0.014558	1.68e-06	16470	22.1374	RuminococcaceaeUCG013	TRUE	reported	nb2jCI	NA	textfile
12	30245557	rs75088940	C	T	-0.0942968	0.0200712	2.55e-06	15638	22.0722	RuminococcaceaeUCG013	TRUE	reported	nb2jCI	NA	textfile
10	19780463	rs16918863	C	A	0.111491	0.0240157	4.16e-06	12643	21.5522	RuminococcaceaeUCG013	TRUE	reported	nb2jCI	NA	textfile
3	9534657	rs76973485	T	G	0.194976	0.0418213	3.35e-06	5299	21.7353	RuminococcaceaeUCG013	TRUE	reported	nb2jCI	NA	textfile
3	197049996	rs12485353	A	G	-0.0607903	0.0130847	4.19e-06	16771	21.5844	RuminococcaceaeUCG013	TRUE	reported	nb2jCI	NA	textfile
13	76583319	rs9565219	A	T	-0.0524592	0.0117701	8.73e-06	16772	19.8646	RuminococcaceaeUCG013	TRUE	reported	nb2jCI	NA	textfile
16	10863459	rs1729063	C	G	-0.0533411	0.0120757	9.64e-06	16470	19.5121	RuminococcaceaeUCG013	TRUE	reported	nb2jCI	NA	textfile
7	32530997	rs7784330	A	G	-0.0498329	0.0112066	8.16e-06	16770	19.7735	RuminococcaceaeUCG013	TRUE	reported	nb2jCI	NA	textfile
1	9361576	rs11581881	T	C	0.0661211	0.0144736	4.73e-06	15730	20.8701	RuminococcaceaeUCG013	TRUE	reported	nb2jCI	NA	textfile
9	136620584	rs2428106	G	C	-0.0490863	0.0109903	8.38e-06	16768	19.9482	RuminococcaceaeUCG013	TRUE	reported	nb2jCI	NA	textfile
8	40311885	rs2730183	A	G	-0.0488692	0.0109907	8.44e-06	16772	19.7704	RuminococcaceaeUCG013	TRUE	reported	nb2jCI	NA	textfile
5	3628882	rs9313055	C	T	0.105087	0.023446	9.55e-06	15764	20.0892	RuminococcaceaeUCG013	TRUE	reported	nb2jCI	NA	textfile
9	13609119	rs12336782	C	T	-0.0856047	0.0189311	8.6e-06	16772	20.4477	RuminococcaceaeUCG013	TRUE	reported	nb2jCI	NA	textfile
10	115650278	rs4385846	T	G	0.0598405	0.0131807	6.46e-06	16772	20.6117	RuminococcaceaeUCG013	TRUE	reported	nb2jCI	NA	textfile
5	26110626	rs115777838	C	T	-0.18835	0.0386643	4.62e-07	5674	23.7306	RuminococcaceaeUCG014	TRUE	reported	6lOGco	NA	textfile
2	57205854	rs72809222	C	T	0.0671775	0.0139838	2.41e-06	13922	23.078	RuminococcaceaeUCG014	TRUE	reported	6lOGco	NA	textfile
3	101334609	rs12638134	G	T	0.0582548	0.0119657	1.21e-06	14403	23.702	RuminococcaceaeUCG014	TRUE	reported	6lOGco	NA	textfile
9	14363769	rs56105232	A	G	0.139276	0.0299132	2.91e-06	9190	21.6783	RuminococcaceaeUCG014	TRUE	reported	6lOGco	NA	textfile
5	36435597	rs10941294	T	C	-0.122057	0.0260017	2.4e-06	12615	22.0356	RuminococcaceaeUCG014	TRUE	reported	6lOGco	NA	textfile
18	4084336	rs79640386	A	T	-0.110863	0.0248098	8.74e-06	13692	19.9678	RuminococcaceaeUCG014	TRUE	reported	6lOGco	NA	textfile
2	119467367	rs439810	C	G	-0.0577127	0.0126675	7.04e-06	14403	20.7567	RuminococcaceaeUCG014	TRUE	reported	6lOGco	NA	textfile
1	237422989	rs10495392	T	C	-0.082486	0.0187194	9.96e-06	13902	19.4166	RuminococcaceaeUCG014	TRUE	reported	6lOGco	NA	textfile
7	109564034	rs62478832	A	T	-0.058129	0.012903	6.04e-06	14331	20.2956	RuminococcaceaeUCG014	TRUE	reported	6lOGco	NA	textfile
11	126024042	rs61898819	T	A	0.0607865	0.0138761	9.92e-06	14325	19.1903	RuminococcaceaeUCG014	TRUE	reported	6lOGco	NA	textfile
10	119928413	rs853612	G	A	-0.0528257	0.0119367	9.75e-06	14403	19.585	RuminococcaceaeUCG014	TRUE	reported	6lOGco	NA	textfile
3	123829361	rs73186226	A	G	-0.0993852	0.0216819	6.72e-06	13760	21.0112	RuminococcaceaeUCG014	TRUE	reported	6lOGco	NA	textfile
8	3636548	rs34402072	T	C	-0.0688023	0.0156083	9.8e-06	13863	19.431	RuminococcaceaeUCG014	TRUE	reported	6lOGco	NA	textfile
1	15322582	rs74060145	G	C	-0.115767	0.0254199	8.71e-06	13011	20.7406	RuminococcaceaeUCG014	TRUE	reported	6lOGco	NA	textfile
16	87759750	rs77627087	G	C	0.067562	0.0150103	7.43e-06	14390	20.2593	RuminococcaceaeUCG014	TRUE	reported	6lOGco	NA	textfile
11	45688595	rs10769159	C	G	-0.0640277	0.0110059	5.29e-09	16603	33.8441	Ruminococcus1	TRUE	reported	jUW0H8	NA	textfile
11	114023573	rs7117576	G	A	0.0829505	0.0170891	6.48e-07	16606	23.5612	Ruminococcus1	TRUE	reported	jUW0H8	NA	textfile
17	71256018	rs17781867	T	C	0.0999271	0.0211728	1.96e-06	14349	22.2746	Ruminococcus1	TRUE	reported	jUW0H8	NA	textfile
2	10533921	rs7583465	T	C	0.0527654	0.0112619	2.56e-06	16588	21.9521	Ruminococcus1	TRUE	reported	jUW0H8	NA	textfile
2	65925212	rs78613526	A	G	0.167497	0.0367639	5.11e-06	7266	20.7572	Ruminococcus1	TRUE	reported	jUW0H8	NA	textfile
5	15944587	rs78572139	A	G	0.125038	0.0279411	5.23e-06	11667	20.026	Ruminococcus1	TRUE	reported	jUW0H8	NA	textfile
1	12778598	rs3000856	A	T	-0.0709997	0.0162766	9.28e-06	16126	19.0277	Ruminococcus1	TRUE	reported	jUW0H8	NA	textfile
15	55439182	rs6493760	T	C	0.0535262	0.0115885	3.38e-06	16126	21.3345	Ruminococcus1	TRUE	reported	jUW0H8	NA	textfile
8	144596903	rs11783695	T	G	-0.0734114	0.0161398	4.73e-06	16606	20.6886	Ruminococcus1	TRUE	reported	jUW0H8	NA	textfile
10	65870347	rs10995816	G	C	-0.0762002	0.0174689	8.38e-06	16597	19.0275	Ruminococcus1	TRUE	reported	jUW0H8	NA	textfile
2	181882879	rs10167839	G	A	0.0519509	0.0116306	8.09e-06	16605	19.9516	Ruminococcus1	TRUE	reported	jUW0H8	NA	textfile
1	241789757	rs3819978	T	C	-0.11504	0.0260137	8.74e-06	12769	19.5566	Ruminococcus1	TRUE	reported	jUW0H8	NA	textfile
20	13258628	rs6105066	C	T	-0.0607052	0.013425	5.06e-06	16049	20.4467	Ruminococcus1	TRUE	reported	jUW0H8	NA	textfile
3	106664363	rs78120384	G	A	-0.192815	0.0392045	3.31e-07	6082	24.1887	Ruminococcus2	TRUE	reported	ubRXlL	NA	textfile
2	238103439	rs12986628	T	C	0.0665937	0.0140168	2.14e-06	14714	22.5719	Ruminococcus2	TRUE	reported	ubRXlL	NA	textfile
3	173040924	rs7635831	A	G	0.0618344	0.0129031	1.98e-06	14924	22.9652	Ruminococcus2	TRUE	reported	ubRXlL	NA	textfile
13	62067781	rs2997412	G	A	-0.0568439	0.0122325	4.22e-06	15336	21.5943	Ruminococcus2	TRUE	reported	ubRXlL	NA	textfile
2	182656416	rs2368224	G	T	0.199648	0.0438453	3.63e-06	3026	20.7339	Ruminococcus2	TRUE	reported	ubRXlL	NA	textfile
7	16804578	rs4400279	G	A	0.0546114	0.0120077	5.8e-06	15333	20.6844	Ruminococcus2	TRUE	reported	ubRXlL	NA	textfile
9	137557890	rs58681734	G	A	0.0723875	0.0160787	4.18e-06	15338	20.2687	Ruminococcus2	TRUE	reported	ubRXlL	NA	textfile
7	151435722	rs1819812	T	G	0.0842356	0.0184893	5.28e-06	14868	20.7563	Ruminococcus2	TRUE	reported	ubRXlL	NA	textfile
1	108074445	rs12406309	C	A	-0.063193	0.0142275	9.79e-06	15339	19.7277	Ruminococcus2	TRUE	reported	ubRXlL	NA	textfile
18	862477	rs2846589	T	G	0.0522093	0.0116382	7.59e-06	14924	20.1246	Ruminococcus2	TRUE	reported	ubRXlL	NA	textfile
9	79919385	rs55707116	A	C	0.0865521	0.0189141	8.01e-06	15336	20.9404	Ruminococcus2	TRUE	reported	ubRXlL	NA	textfile
11	12148588	rs75140805	G	T	0.0836825	0.0176445	3.95e-06	14249	22.4931	Ruminococcus2	TRUE	reported	ubRXlL	NA	textfile
18	33456427	rs4799823	T	C	0.0837001	0.0182263	5.4e-06	14650	21.0891	Ruminococcus2	TRUE	reported	ubRXlL	NA	textfile
4	24655463	rs61791565	C	T	-0.0523503	0.0117119	6.79e-06	15319	19.9795	Ruminococcus2	TRUE	reported	ubRXlL	NA	textfile
4	4268322	rs7693984	A	G	-0.102822	0.0235087	9.42e-06	14154	19.13	Ruminococcus2	TRUE	reported	ubRXlL	NA	textfile
10	29201860	rs2047242	G	A	-0.067603	0.0133738	2.46e-07	13369	25.552	Ruminococcusgauvreauiigroup	TRUE	reported	Zcsbfm	NA	textfile
16	2767894	rs71386687	G	T	0.121037	0.02386	2.91e-07	11340	25.7333	Ruminococcusgauvreauiigroup	TRUE	reported	Zcsbfm	NA	textfile
3	112372317	rs9870933	G	A	0.0621643	0.0126072	8.49e-07	13382	24.3135	Ruminococcusgauvreauiigroup	TRUE	reported	Zcsbfm	NA	textfile
12	61119266	rs1391597	T	C	0.0590284	0.0124874	1.86e-06	13382	22.345	Ruminococcusgauvreauiigroup	TRUE	reported	Zcsbfm	NA	textfile
5	166419552	rs431418	G	A	-0.094737	0.0210157	5.54e-06	13289	20.3213	Ruminococcusgauvreauiigroup	TRUE	reported	Zcsbfm	NA	textfile
2	191954852	rs10931481	A	G	0.0610096	0.0130484	3.38e-06	13382	21.8615	Ruminococcusgauvreauiigroup	TRUE	reported	Zcsbfm	NA	textfile
15	85563483	rs289410	A	G	-0.0654926	0.0139101	2.27e-06	13380	22.1678	Ruminococcusgauvreauiigroup	TRUE	reported	Zcsbfm	NA	textfile
1	20552072	rs2105937	G	A	0.0580215	0.0127806	5.1e-06	13364	20.61	Ruminococcusgauvreauiigroup	TRUE	reported	Zcsbfm	NA	textfile
8	137090850	rs2166943	C	A	0.0566974	0.0123497	5.28e-06	13377	21.0773	Ruminococcusgauvreauiigroup	TRUE	reported	Zcsbfm	NA	textfile
7	153487396	rs12539819	T	C	0.110654	0.0240684	4.49e-06	11860	21.1367	Ruminococcusgauvreauiigroup	TRUE	reported	Zcsbfm	NA	textfile
1	161880482	rs12079579	G	A	0.0955324	0.0213436	5.04e-06	12986	20.0339	Ruminococcusgauvreauiigroup	TRUE	reported	Zcsbfm	NA	textfile
4	18824860	rs73802842	A	C	0.0736808	0.0169665	7.48e-06	13382	18.8593	Ruminococcusgauvreauiigroup	TRUE	reported	Zcsbfm	NA	textfile
5	112627773	rs13188803	A	T	0.0709419	0.0156855	7.28e-06	12834	20.4554	Ruminococcusgauvreauiigroup	TRUE	reported	Zcsbfm	NA	textfile
5	18662686	rs13163520	A	G	-0.127377	0.0233883	5.61e-08	6326	29.6611	Ruminococcusgnavusgroup	TRUE	reported	1JX4d5	NA	textfile
2	122096018	rs934940	C	A	-0.105045	0.0229588	2.74e-06	6309	20.9339	Ruminococcusgnavusgroup	TRUE	reported	1JX4d5	NA	textfile
3	66701616	rs9872758	C	T	0.0849233	0.0176643	1.66e-06	6398	23.1132	Ruminococcusgnavusgroup	TRUE	reported	1JX4d5	NA	textfile
8	129224680	rs2909242	A	C	-0.0909965	0.018351	7.41e-07	6401	24.5883	Ruminococcusgnavusgroup	TRUE	reported	1JX4d5	NA	textfile
9	135838591	rs3124783	G	A	-0.11599	0.0249099	2.67e-06	6401	21.6818	Ruminococcusgnavusgroup	TRUE	reported	1JX4d5	NA	textfile
2	144700007	rs62167033	C	T	0.185289	0.0396295	3.5e-06	5194	21.8606	Ruminococcusgnavusgroup	TRUE	reported	1JX4d5	NA	textfile
2	36259341	rs12989336	A	G	-0.0846861	0.0187936	7.12e-06	6401	20.305	Ruminococcusgnavusgroup	TRUE	reported	1JX4d5	NA	textfile
1	115168097	rs12136548	T	C	0.0901946	0.0196476	3.1e-06	6401	21.0738	Ruminococcusgnavusgroup	TRUE	reported	1JX4d5	NA	textfile
3	146290310	rs78399089	C	T	0.144445	0.0326618	6.63e-06	5944	19.558	Ruminococcusgnavusgroup	TRUE	reported	1JX4d5	NA	textfile
10	6512581	rs11597105	G	A	0.114673	0.0250653	6.95e-06	6328	20.9303	Ruminococcusgnavusgroup	TRUE	reported	1JX4d5	NA	textfile
16	433078	rs11864644	C	T	-0.139804	0.0318253	5.01e-06	6241	19.2971	Ruminococcusgnavusgroup	TRUE	reported	1JX4d5	NA	textfile
4	190110710	rs4388134	T	C	-0.0904997	0.0203544	9.12e-06	6399	19.7686	Ruminococcusgnavusgroup	TRUE	reported	1JX4d5	NA	textfile
19	49218060	rs35866622	C	T	-0.0612024	0.0109421	2.21e-08	17240	31.2848	Ruminococcustorquesgroup	TRUE	reported	WxFgxl	NA	textfile
12	56494998	rs773123	A	T	0.0824005	0.0173862	1.59e-06	17011	22.4622	Ruminococcustorquesgroup	TRUE	reported	WxFgxl	NA	textfile
10	4639762	rs10904297	G	A	-0.167804	0.0389812	2.69e-06	3143	18.5309	Ruminococcustorquesgroup	TRUE	reported	WxFgxl	NA	textfile
17	14532347	rs8080469	A	G	0.0490727	0.0107036	3.5e-06	17798	21.0193	Ruminococcustorquesgroup	TRUE	reported	WxFgxl	NA	textfile
8	76769843	rs77034621	G	T	-0.151553	0.0335878	6.07e-06	8567	20.3594	Ruminococcustorquesgroup	TRUE	reported	WxFgxl	NA	textfile
7	54781314	rs73130967	T	A	0.0770375	0.0168264	3.71e-06	17011	20.9614	Ruminococcustorquesgroup	TRUE	reported	WxFgxl	NA	textfile
15	25326425	rs1972694	A	T	-0.0614094	0.0137321	8.93e-06	17353	19.9986	Ruminococcustorquesgroup	TRUE	reported	WxFgxl	NA	textfile
14	26130404	rs12434631	G	A	0.074697	0.0153401	2.77e-06	17353	23.7111	Ruminococcustorquesgroup	TRUE	reported	WxFgxl	NA	textfile
5	55576026	rs158487	G	A	0.0531781	0.0116341	7.52e-06	17798	20.893	Ruminococcustorquesgroup	TRUE	reported	WxFgxl	NA	textfile
11	132663147	rs4073731	C	T	0.0651948	0.0142221	4.05e-06	17793	21.0135	Ruminococcustorquesgroup	TRUE	reported	WxFgxl	NA	textfile
10	3901226	rs60603763	G	C	0.124328	0.0275286	5.87e-06	11700	20.3972	Ruminococcustorquesgroup	TRUE	reported	WxFgxl	NA	textfile
5	56952803	rs13154778	A	T	0.0563358	0.0129526	7.16e-06	17795	18.917	Ruminococcustorquesgroup	TRUE	reported	WxFgxl	NA	textfile
9	27225258	rs10967781	A	C	0.0507994	0.0113322	8.37e-06	17791	20.0949	Ruminococcustorquesgroup	TRUE	reported	WxFgxl	NA	textfile
22	21358653	rs8141465	G	A	0.0480778	0.0107442	9.65e-06	17791	20.0235	Ruminococcustorquesgroup	TRUE	reported	WxFgxl	NA	textfile
2	174308394	rs13417181	C	T	0.166509	0.0337521	7.62e-07	3047	24.3374	Sellimonas	TRUE	reported	e1vCCA	NA	textfile
2	213214174	rs2371572	C	A	0.127349	0.0250862	4.46e-07	3154	25.7703	Sellimonas	TRUE	reported	e1vCCA	NA	textfile
3	42008186	rs113379006	C	T	-0.162759	0.0357025	7.21e-06	3154	20.7822	Sellimonas	TRUE	reported	e1vCCA	NA	textfile
15	52105282	rs2016057	C	A	-0.125878	0.0256153	1.03e-06	3154	24.1489	Sellimonas	TRUE	reported	e1vCCA	NA	textfile
1	247579710	rs72553859	C	G	-0.150458	0.0332626	5.38e-06	3154	20.4606	Sellimonas	TRUE	reported	e1vCCA	NA	textfile
7	111501524	rs56203279	C	T	-0.124045	0.0269115	3.72e-06	3154	21.2463	Sellimonas	TRUE	reported	e1vCCA	NA	textfile
6	93730393	rs553697	C	T	-0.153767	0.0339099	6.13e-06	3047	20.5625	Sellimonas	TRUE	reported	e1vCCA	NA	textfile
2	180277875	rs6433790	T	C	-0.13853	0.0301698	3.98e-06	3095	21.0836	Sellimonas	TRUE	reported	e1vCCA	NA	textfile
6	101614312	rs17657328	T	C	0.114571	0.0253618	8.25e-06	3154	20.4077	Sellimonas	TRUE	reported	e1vCCA	NA	textfile
7	106250164	rs41816	G	A	0.132201	0.0291087	8.39e-06	3154	20.6265	Sellimonas	TRUE	reported	e1vCCA	NA	textfile
9	34332382	rs11787826	A	C	0.081327	0.0171154	2.63e-06	6923	22.5785	Senegalimassilia	TRUE	reported	gjSq5Y	NA	textfile
17	74949284	rs72887800	A	T	-0.0822462	0.0175721	2.42e-06	6923	21.9071	Senegalimassilia	TRUE	reported	gjSq5Y	NA	textfile
17	48379615	rs7225245	A	G	0.079173	0.0170421	4.18e-06	6923	21.5828	Senegalimassilia	TRUE	reported	gjSq5Y	NA	textfile
13	19489214	rs57512504	A	T	0.0819494	0.0172241	2.03e-06	6923	22.637	Senegalimassilia	TRUE	reported	gjSq5Y	NA	textfile
5	127861692	rs10036909	T	C	0.185519	0.0400881	8.05e-06	4996	21.4165	Senegalimassilia	TRUE	reported	gjSq5Y	NA	textfile
2	220831701	rs13383270	C	G	0.0774679	0.017084	6.04e-06	6923	20.5619	Senegalimassilia	TRUE	reported	gjSq5Y	NA	textfile
2	206654123	rs1990708	C	A	-0.109619	0.0247785	8.91e-06	6923	19.5715	Senegalimassilia	TRUE	reported	gjSq5Y	NA	textfile
14	34431996	rs2017373	T	C	0.0782258	0.0176841	9.5e-06	6923	19.5675	Senegalimassilia	TRUE	reported	gjSq5Y	NA	textfile
17	74267010	rs8901	T	C	0.0934594	0.0186813	6.07e-07	6063	25.0283	Slackia	TRUE	reported	DZC4QV	NA	textfile
7	13523683	rs4492265	G	A	-0.0905757	0.0191658	2.41e-06	6063	22.3341	Slackia	TRUE	reported	DZC4QV	NA	textfile
8	96946291	rs16894137	T	C	-0.122792	0.0263047	2.71e-06	6063	21.7909	Slackia	TRUE	reported	DZC4QV	NA	textfile
7	78282725	rs112764253	A	T	0.194714	0.0411598	3.4e-06	5634	22.3793	Slackia	TRUE	reported	DZC4QV	NA	textfile
15	34041896	rs12440440	G	A	0.0901934	0.0190582	2.63e-06	6063	22.3967	Slackia	TRUE	reported	DZC4QV	NA	textfile
7	99451715	rs35156985	C	T	-0.155709	0.0348085	8.06e-06	5965	20.0105	Slackia	TRUE	reported	DZC4QV	NA	textfile
19	4555786	rs10409783	G	A	0.0950828	0.0211239	7.7e-06	5941	20.2607	Slackia	TRUE	reported	DZC4QV	NA	textfile
16	7460475	rs13339230	G	C	0.147055	0.0330635	7.42e-06	6063	19.7816	Slackia	TRUE	reported	DZC4QV	NA	textfile
4	57167507	rs58767323	C	G	-0.102833	0.0227077	4.6e-06	6063	20.5079	Slackia	TRUE	reported	DZC4QV	NA	textfile
12	100584014	rs11110281	C	T	-0.137519	0.0227398	2.58e-09	15120	36.5722	Streptococcus	TRUE	reported	JTKfLN	NA	textfile
17	61298020	rs4968759	G	A	-0.0515109	0.0112068	3.78e-06	16384	21.1268	Streptococcus	TRUE	reported	JTKfLN	NA	textfile
7	46774896	rs11764382	G	A	-0.0695345	0.0143671	1.29e-06	16387	23.424	Streptococcus	TRUE	reported	JTKfLN	NA	textfile
15	41663393	rs72739637	G	A	0.0959942	0.0193213	1.03e-06	14920	24.6842	Streptococcus	TRUE	reported	JTKfLN	NA	textfile
11	131649446	rs1918540	A	G	0.059639	0.0128148	2.44e-06	16373	21.6589	Streptococcus	TRUE	reported	JTKfLN	NA	textfile
8	10199548	rs17708276	G	A	-0.0793955	0.0170628	3.04e-06	16278	21.6518	Streptococcus	TRUE	reported	JTKfLN	NA	textfile
5	174173171	rs77558518	G	A	-0.103999	0.0229714	4.71e-06	14949	20.4968	Streptococcus	TRUE	reported	JTKfLN	NA	textfile
3	94103591	rs11720390	A	G	0.107024	0.0228121	3.59e-06	15220	22.0105	Streptococcus	TRUE	reported	JTKfLN	NA	textfile
9	93556174	rs10448310	G	A	-0.0517935	0.0111324	3.31e-06	16384	21.6459	Streptococcus	TRUE	reported	JTKfLN	NA	textfile
10	28588269	rs7916711	G	A	0.102891	0.0217362	2.72e-06	15294	22.4071	Streptococcus	TRUE	reported	JTKfLN	NA	textfile
8	11640784	rs8191642	A	G	-0.0604189	0.013671	8.09e-06	16384	19.5321	Streptococcus	TRUE	reported	JTKfLN	NA	textfile
10	8102404	rs71481756	G	T	0.0931048	0.0207949	6.51e-06	14526	20.0461	Streptococcus	TRUE	reported	JTKfLN	NA	textfile
14	97526750	rs2370083	T	G	-0.0816836	0.0185851	9.75e-06	16277	19.317	Streptococcus	TRUE	reported	JTKfLN	NA	textfile
4	53657577	rs10028567	T	C	-0.0921167	0.0191881	7.3e-06	16311	23.0469	Streptococcus	TRUE	reported	JTKfLN	NA	textfile
3	132058723	rs6806351	C	T	-0.0633829	0.0136647	4.94e-06	15973	21.515	Streptococcus	TRUE	reported	JTKfLN	NA	textfile
4	37452858	rs57646748	A	G	-0.0907696	0.0200344	5.48e-06	15939	20.527	Streptococcus	TRUE	reported	JTKfLN	NA	textfile
17	80576624	rs9903102	A	C	-0.0709483	0.0155275	4.18e-06	16384	20.8776	Streptococcus	TRUE	reported	JTKfLN	NA	textfile
16	73391982	rs6563952	C	G	0.0827344	0.0180035	5.82e-06	16387	21.1182	Streptococcus	TRUE	reported	JTKfLN	NA	textfile
3	62327558	rs12638227	C	G	-0.0557288	0.0108552	2.48e-07	17165	26.3562	Subdoligranulum	TRUE	reported	iIEvAL	NA	textfile
5	141857415	rs10065321	C	T	-0.0512828	0.0108105	2.1e-06	17589	22.5035	Subdoligranulum	TRUE	reported	iIEvAL	NA	textfile
2	218215847	rs4347804	G	A	0.166063	0.0357483	2.18e-06	4312	21.5792	Subdoligranulum	TRUE	reported	iIEvAL	NA	textfile
5	4671383	rs6555306	C	T	-0.0740777	0.0155463	2.81e-06	17591	22.705	Subdoligranulum	TRUE	reported	iIEvAL	NA	textfile
4	48990885	rs3761728	G	T	-0.0543458	0.0118866	3.87e-06	17570	20.9033	Subdoligranulum	TRUE	reported	iIEvAL	NA	textfile
10	125472937	rs2114677	T	C	-0.104176	0.0230829	2.72e-06	15566	20.3685	Subdoligranulum	TRUE	reported	iIEvAL	NA	textfile
19	29644694	rs75158211	C	T	-0.072343	0.015933	7.52e-06	17165	20.6156	Subdoligranulum	TRUE	reported	iIEvAL	NA	textfile
6	153694029	rs2171249	T	C	0.106744	0.0233213	4.51e-06	14679	20.9498	Subdoligranulum	TRUE	reported	iIEvAL	NA	textfile
5	117799448	rs76528319	T	G	-0.143279	0.0310662	7.41e-06	8468	21.2709	Subdoligranulum	TRUE	reported	iIEvAL	NA	textfile
2	232408743	rs1667315	A	G	0.0485017	0.0107452	6.72e-06	17586	20.3744	Subdoligranulum	TRUE	reported	iIEvAL	NA	textfile
3	183716408	rs76664262	A	T	0.0834078	0.0185357	4.87e-06	16712	20.2487	Subdoligranulum	TRUE	reported	iIEvAL	NA	textfile
2	200288718	rs10497836	T	C	-0.0524065	0.0118697	8.38e-06	17579	19.4934	Subdoligranulum	TRUE	reported	iIEvAL	NA	textfile
16	13684415	rs16962433	T	A	0.0855999	0.0189213	7.65e-06	15857	20.4665	Subdoligranulum	TRUE	reported	iIEvAL	NA	textfile
5	58499183	rs13173038	G	A	-0.0718076	0.0151627	2.73e-06	13245	22.4278	Sutterella	TRUE	reported	waIecZ	NA	textfile
13	58689340	rs2321387	A	G	-0.0592876	0.0124509	1.87e-06	13252	22.6738	Sutterella	TRUE	reported	waIecZ	NA	textfile
16	85038065	rs7499539	G	A	0.0617478	0.0130998	2.36e-06	13254	22.2183	Sutterella	TRUE	reported	waIecZ	NA	textfile
7	150126751	rs62501473	A	G	0.0694233	0.0149416	5.52e-06	12762	21.588	Sutterella	TRUE	reported	waIecZ	NA	textfile
1	63278549	rs143438747	C	T	-0.145793	0.0306867	3.28e-06	9368	22.572	Sutterella	TRUE	reported	waIecZ	NA	textfile
6	18583878	rs9350083	G	T	-0.0593069	0.0133929	8.23e-06	13254	19.6091	Sutterella	TRUE	reported	waIecZ	NA	textfile
10	102520687	rs11591622	G	T	-0.0688382	0.0151375	6.5e-06	12604	20.68	Sutterella	TRUE	reported	waIecZ	NA	textfile
6	82386821	rs1145877	G	A	-0.073548	0.0162413	7.2e-06	13251	20.5068	Sutterella	TRUE	reported	waIecZ	NA	textfile
6	147936781	rs2050185	A	G	0.0575138	0.0128766	7.97e-06	13243	19.9499	Sutterella	TRUE	reported	waIecZ	NA	textfile
11	8938819	rs1883097	T	C	0.226399	0.0454642	4.16e-07	4417	24.7976	Terrisporobacter	TRUE	reported	ObGXKr	NA	textfile
3	144148905	rs2569953	C	A	-0.0775591	0.0174641	8.95e-06	6637	19.723	Terrisporobacter	TRUE	reported	ObGXKr	NA	textfile
16	15920394	rs7184125	C	T	0.091256	0.0205493	8.48e-06	6232	19.7209	Terrisporobacter	TRUE	reported	ObGXKr	NA	textfile
19	17026940	rs2872237	A	C	-0.0814505	0.0175943	3.97e-06	6632	21.431	Terrisporobacter	TRUE	reported	ObGXKr	NA	textfile
11	20621043	rs58405430	T	G	0.134617	0.0301177	7.94e-06	6176	19.9782	Terrisporobacter	TRUE	reported	ObGXKr	NA	textfile
9	117245252	rs7034891	C	G	-0.0799209	0.0173794	4.54e-06	6629	21.1472	Terrisporobacter	TRUE	reported	ObGXKr	NA	textfile
2	63366962	rs149744580	G	A	0.169883	0.0315478	7.01e-08	8459	28.9974	Turicibacter	TRUE	reported	7Mayzu	NA	textfile
5	95717619	rs4869133	A	G	0.131186	0.027197	2.55e-06	8256	23.2667	Turicibacter	TRUE	reported	7Mayzu	NA	textfile
17	43117476	rs12603364	C	T	0.110861	0.0225598	8.67e-07	8923	24.1482	Turicibacter	TRUE	reported	7Mayzu	NA	textfile
12	12242455	rs11054680	C	T	-0.104751	0.0226998	2.31e-06	8928	21.2949	Turicibacter	TRUE	reported	7Mayzu	NA	textfile
7	130972179	rs55756211	C	T	-0.115115	0.0240708	2.81e-06	8941	22.871	Turicibacter	TRUE	reported	7Mayzu	NA	textfile
11	1681862	rs61265175	C	G	-0.0858591	0.0185778	4.14e-06	8941	21.3592	Turicibacter	TRUE	reported	7Mayzu	NA	textfile
16	49826299	rs7199484	A	G	-0.0731428	0.0160172	5.77e-06	8948	20.8532	Turicibacter	TRUE	reported	7Mayzu	NA	textfile
16	10181248	rs11649454	C	G	0.0950891	0.0203433	3.27e-06	8943	21.8483	Turicibacter	TRUE	reported	7Mayzu	NA	textfile
21	36929643	rs2834977	C	T	-0.0959995	0.0208261	3.96e-06	8946	21.2482	Turicibacter	TRUE	reported	7Mayzu	NA	textfile
8	26027842	rs2952020	A	G	-0.0759019	0.0165764	5.63e-06	8949	20.9665	Turicibacter	TRUE	reported	7Mayzu	NA	textfile
19	11864932	rs11666533	T	C	-0.111689	0.0248436	7.37e-06	8256	20.2112	Turicibacter	TRUE	reported	7Mayzu	NA	textfile
15	92605098	rs4247078	G	C	0.0710377	0.0155221	5.46e-06	8948	20.9448	Turicibacter	TRUE	reported	7Mayzu	NA	textfile
5	170048048	rs2221441	C	G	0.0710364	0.015343	3.46e-06	8720	21.4358	Turicibacter	TRUE	reported	7Mayzu	NA	textfile
6	126111881	rs3734633	A	G	-0.120957	0.02683	5.32e-06	8626	20.3244	Turicibacter	TRUE	reported	7Mayzu	NA	textfile
19	1030320	rs67476743	G	T	0.132164	0.022208	3.74e-09	4948	35.4165	Tyzzerella3	TRUE	reported	TmJtrx	NA	textfile
5	16388259	rs17706273	C	T	-0.140368	0.0274708	5.88e-07	5395	26.1094	Tyzzerella3	TRUE	reported	TmJtrx	NA	textfile
2	57810406	rs7561370	C	T	0.131341	0.0286292	1.52e-06	5396	21.0466	Tyzzerella3	TRUE	reported	TmJtrx	NA	textfile
17	3738781	rs55799124	G	A	-0.11435	0.0238604	1.34e-06	5362	22.9677	Tyzzerella3	TRUE	reported	TmJtrx	NA	textfile
7	82547827	rs17809157	T	A	-0.163819	0.0336386	1.54e-06	4621	23.7167	Tyzzerella3	TRUE	reported	TmJtrx	NA	textfile
9	33113322	rs7019909	C	T	0.144156	0.0301626	1.76e-06	5396	22.8414	Tyzzerella3	TRUE	reported	TmJtrx	NA	textfile
13	35023691	rs75091807	T	G	-0.184966	0.0383029	1.71e-06	4621	23.3196	Tyzzerella3	TRUE	reported	TmJtrx	NA	textfile
14	89595945	rs4904512	C	T	-0.117151	0.0250306	3.09e-06	5396	21.9054	Tyzzerella3	TRUE	reported	TmJtrx	NA	textfile
10	46098286	rs112102233	G	A	-0.216348	0.0477575	6.18e-06	3857	20.5222	Tyzzerella3	TRUE	reported	TmJtrx	NA	textfile
6	102680257	rs1232220	T	G	-0.143869	0.031828	7.91e-06	5000	20.4323	Tyzzerella3	TRUE	reported	TmJtrx	NA	textfile
12	77390329	rs191093	A	G	0.159008	0.0353306	6.76e-06	4621	20.2552	Tyzzerella3	TRUE	reported	TmJtrx	NA	textfile
11	87588698	rs10898797	T	C	0.12238	0.0274683	8.85e-06	5387	19.85	Tyzzerella3	TRUE	reported	TmJtrx	NA	textfile
6	5755626	rs6920448	T	C	-0.141081	0.0305446	4.15e-06	5010	21.3337	Tyzzerella3	TRUE	reported	TmJtrx	NA	textfile
11	44302154	rs2013594	C	T	-0.0720698	0.0155153	3.42e-06	9283	21.5767	Veillonella	TRUE	reported	2d8Xy6	NA	textfile
8	13253770	rs12679709	G	C	-0.0793499	0.0164818	1.78e-06	9290	23.1784	Veillonella	TRUE	reported	2d8Xy6	NA	textfile
22	45604800	rs742016	G	A	-0.0688571	0.0149769	4.66e-06	9279	21.1375	Veillonella	TRUE	reported	2d8Xy6	NA	textfile
21	30010673	rs1882878	G	A	-0.0768966	0.0163908	2.98e-06	9282	22.0096	Veillonella	TRUE	reported	2d8Xy6	NA	textfile
3	125544032	rs7645873	T	A	0.0761385	0.0164228	3.12e-06	9286	21.494	Veillonella	TRUE	reported	2d8Xy6	NA	textfile
11	2956783	rs55807413	G	A	0.107329	0.0237633	5.51e-06	8610	20.3996	Veillonella	TRUE	reported	2d8Xy6	NA	textfile
5	119914285	rs62376424	T	C	-0.0762216	0.0163499	3.65e-06	8999	21.7333	Veillonella	TRUE	reported	2d8Xy6	NA	textfile
14	106939916	rs7359080	A	C	-0.135391	0.030352	7.4e-06	6189	19.8978	Veillonella	TRUE	reported	2d8Xy6	NA	textfile
9	89306305	rs11141494	A	G	-0.0783421	0.0174393	9.75e-06	9291	20.1806	Veillonella	TRUE	reported	2d8Xy6	NA	textfile
12	129984555	rs11614532	C	G	0.0744538	0.0165214	7.13e-06	8411	20.3085	Veillonella	TRUE	reported	2d8Xy6	NA	textfile
11	9312796	rs56349194	G	A	-0.158501	0.0315231	6.26e-07	3266	25.2818	Victivallis	TRUE	reported	EB2Bdj	NA	textfile
9	136309841	rs592514	A	T	-0.181449	0.0391678	2.6e-06	3241	21.4611	Victivallis	TRUE	reported	EB2Bdj	NA	textfile
3	60975863	rs7374366	A	G	-0.182274	0.0405039	7.23e-06	3235	20.2514	Victivallis	TRUE	reported	EB2Bdj	NA	textfile
12	102514184	rs4764863	A	G	0.121561	0.0246058	8.22e-07	3266	24.4068	Victivallis	TRUE	reported	EB2Bdj	NA	textfile
4	9608445	rs12512543	C	A	-0.178036	0.0374344	2.54e-06	3239	22.619	Victivallis	TRUE	reported	EB2Bdj	NA	textfile
7	106378229	rs342302	G	A	-0.152754	0.0351572	8.16e-06	3265	18.878	Victivallis	TRUE	reported	EB2Bdj	NA	textfile
2	38049069	rs11899949	A	G	0.130568	0.0276239	2.77e-06	3258	22.341	Victivallis	TRUE	reported	EB2Bdj	NA	textfile
3	57723877	rs6445926	C	G	0.117031	0.0249764	2.96e-06	3267	21.9554	Victivallis	TRUE	reported	EB2Bdj	NA	textfile
13	72876881	rs173120	C	T	0.13381	0.0290127	7.65e-06	3263	21.2715	Victivallis	TRUE	reported	EB2Bdj	NA	textfile
5	180579462	rs2546432	C	T	-0.110803	0.0249655	9.93e-06	3266	19.6981	Victivallis	TRUE	reported	EB2Bdj	NA	textfile
21	40405606	rs1882775	G	A	-0.13827	0.031273	8.73e-06	3258	19.5488	Victivallis	TRUE	reported	EB2Bdj	NA	textfile

## Sheet: metabolites
Sheet S2. SNPs selected as IVs for metabolites
effect_allele.exposure	other_allele.exposure	eaf.exposure	beta.exposure	se.exposure	pval.exposure	SNP	id.exposure	samplesize.exposure	F
A	G	0.199113	-0.0900652	0.019229	2.81588e-06	rs7537155	GCST90199621	8192	21.9382
T	G	0.00740514	0.394897	0.0881915	7.54445e-06	rs78562549	GCST90199621	8192	20.05
C	G	0.455659	-0.0700485	0.0152171	4.15883e-06	rs4254516	GCST90199621	8192	21.1901
T	A	0.444305	-0.0812856	0.0159379	3.3939e-07	rs12692101	GCST90199621	8192	26.0115
A	G	0.378223	-0.0706059	0.0158653	8.57356e-06	rs13026148	GCST90199621	8192	19.8055
G	A	0.0515375	0.157569	0.0346167	5.31831e-06	rs73025372	GCST90199621	8192	20.7191
G	A	0.00618191	-0.446554	0.097039	4.18852e-06	rs115168226	GCST90199621	8192	21.1766
T	G	0.052858	0.170956	0.0345341	7.40711e-07	rs10006723	GCST90199621	8192	24.506
T	C	0.615503	-0.0697692	0.0157378	9.28299e-06	rs1511808	GCST90199621	8192	19.6535
G	T	0.833702	0.199276	0.0204928	2.37787e-22	rs7705826	GCST90199621	8192	94.56
G	A	0.0120372	-0.56909	0.0700396	4.46387e-16	rs149235996	GCST90199621	8192	66.0199
T	C	0.23482	-0.0906795	0.0180707	5.22043e-07	rs72836546	GCST90199621	8192	25.1807
A	G	0.00817656	-0.438422	0.0855532	2.98241e-07	rs112819917	GCST90199621	8192	26.2611
T	C	0.190234	-0.103668	0.0195859	1.20324e-07	rs13247874	GCST90199621	8192	28.0158
A	G	0.0377174	0.179162	0.0400467	7.68304e-06	rs78428648	GCST90199621	8192	20.0151
G	A	0.0280471	-0.218081	0.0461728	2.32235e-06	rs79717472	GCST90199621	8192	22.3081
G	A	0.0930578	-0.117619	0.0264472	8.69448e-06	rs76187828	GCST90199621	8192	19.7786
C	T	0.250122	-0.105448	0.0176162	2.15271e-09	rs10900223	GCST90199621	8192	35.8304
A	T	0.0770596	-0.142187	0.0286481	6.9336e-07	rs10826332	GCST90199621	8192	24.6336
T	G	0.770118	0.443332	0.0179927	4.75726e-134	rs1171617	GCST90199621	8192	607.107
A	T	0.0301671	-0.212246	0.0448917	2.26798e-06	rs138190991	GCST90199621	8192	22.3536
A	G	0.150493	-0.0960378	0.0215564	8.38207e-06	rs55775057	GCST90199621	8192	19.8487
A	G	0.216759	-0.0870239	0.0186419	3.03877e-06	rs2512510	GCST90199621	8192	21.792
T	C	0.0318954	0.192728	0.0434891	9.35172e-06	rs76638161	GCST90199621	8192	19.6394
T	C	0.228206	0.0859678	0.0183528	2.81073e-06	rs2625939	GCST90199621	8192	21.9415
A	G	0.153343	-0.0999797	0.0211507	2.27832e-06	rs1765260	GCST90199621	8192	22.3447
T	C	0.394949	0.072665	0.0157893	4.1814e-06	rs11871125	GCST90199621	8192	21.1799
C	A	0.0466597	-0.168203	0.0368665	5.05538e-06	rs73006619	GCST90199621	8192	20.8163
T	C	0.0417238	0.185887	0.0404404	4.29519e-06	rs72638543	GCST90199622	7306	21.1284
A	G	0.315014	0.0830144	0.0176575	2.58422e-06	rs9943251	GCST90199622	7306	22.1029
A	G	0.0116664	-0.341939	0.0762734	7.3576e-06	rs149187032	GCST90199622	7306	20.0979
C	T	0.00144389	1.05299	0.215383	1.01397e-06	rs186382517	GCST90199622	7306	23.9015
T	C	0.00796594	-0.413333	0.0922709	7.47975e-06	rs141054369	GCST90199622	7306	20.0665
T	A	0.0543493	-0.163284	0.0362749	6.7542e-06	rs62192967	GCST90199622	7306	20.2617
G	C	0.0159655	0.298062	0.0656385	5.5997e-06	rs113989462	GCST90199622	7306	20.6203
T	C	0.132697	-0.108363	0.0240017	6.33735e-06	rs9863931	GCST90199622	7306	20.3835
G	A	0.00253668	0.721556	0.162488	8.96732e-06	rs149023824	GCST90199622	7306	19.7196
G	T	0.0382593	-0.191343	0.0427947	7.77842e-06	rs11749139	GCST90199622	7306	19.9915
T	C	0.0261245	0.243319	0.0511669	1.98052e-06	rs73801273	GCST90199622	7306	22.6138
T	G	0.00442784	0.561037	0.121863	4.14808e-06	rs117191976	GCST90199622	7306	21.1953
A	G	0.0144798	0.319567	0.068531	3.1148e-06	rs6468762	GCST90199622	7306	21.7445
A	C	0.700507	-0.0846751	0.018635	5.52263e-06	rs11166865	GCST90199622	7306	20.6468
C	G	0.00337001	0.703091	0.141266	6.455e-07	rs181702052	GCST90199622	7306	24.7712
C	T	0.00384615	0.600846	0.132243	5.53254e-06	rs533126002	GCST90199622	7306	20.6434
C	G	0.844828	-0.10725	0.022653	2.19626e-06	rs2749463	GCST90199622	7306	22.4152
T	C	0.965631	-0.204178	0.045214	6.30756e-06	rs11625375	GCST90199622	7306	20.3926
G	A	0.971915	-0.230238	0.0500968	4.30982e-06	rs11070230	GCST90199622	7306	21.122
T	C	0.0387693	-0.194544	0.0425626	4.85941e-06	rs62209511	GCST90199622	7306	20.892
G	A	0.525656	0.0950368	0.0212325	7.60482e-06	rs7525374	GCST90199623	4641	20.0346
T	C	0.0444222	-0.287487	0.0506395	1.36972e-08	rs72670481	GCST90199623	4641	32.2298
G	A	0.0274713	0.282649	0.0627987	6.76728e-06	rs79441497	GCST90199623	4641	20.2579
A	G	0.0362508	-0.2699	0.0550729	9.54593e-07	rs147666382	GCST90199623	4641	24.0176
A	G	0.135389	0.141264	0.0309121	4.88054e-06	rs113410972	GCST90199623	4641	20.8836
A	G	0.360843	0.0992769	0.0216311	4.44236e-06	rs9855944	GCST90199623	4641	21.0639
C	A	0.0101798	-0.475907	0.103471	4.23694e-06	rs62317587	GCST90199623	4641	21.1547
G	A	0.0334302	-0.274871	0.0590191	3.20362e-06	rs75049736	GCST90199623	4641	21.6907
T	C	0.00954654	0.523098	0.106839	9.77447e-07	rs117257402	GCST90199623	4641	23.9721
T	C	0.044205	-0.229438	0.0505115	5.56468e-06	rs150215008	GCST90199623	4641	20.6324
T	G	0.0219792	-0.322444	0.0705527	4.87109e-06	rs150000891	GCST90199623	4641	20.8873
G	A	0.413842	0.0942204	0.0211623	8.49668e-06	rs12340914	GCST90199623	4641	19.8228
C	T	0.510903	0.097467	0.0207116	2.52725e-06	rs1360005	GCST90199623	4641	22.1456
A	G	0.0123004	-0.451935	0.0933029	1.27418e-06	rs72552153	GCST90199623	4641	23.4618
C	T	0.201663	-0.113786	0.025745	9.88314e-06	rs3741902	GCST90199623	4641	19.534
C	T	0.801944	-0.114917	0.0260009	9.88191e-06	rs1426466	GCST90199623	4641	19.534
T	C	0.0230852	-0.330457	0.0688133	1.56907e-06	rs75183407	GCST90199623	4641	23.0614
A	G	0.655467	-0.105534	0.021612	1.04432e-06	rs1230433	GCST90199623	4641	23.8449
G	A	0.322023	-0.107757	0.0223276	1.39183e-06	rs1254839	GCST90199623	4641	23.292
C	G	0.682113	-0.105364	0.0225011	2.83227e-06	rs3935534	GCST90199623	4641	21.9269
C	T	0.036	-0.253193	0.055947	6.0231e-06	rs78910814	GCST90199623	4641	20.4809
T	C	0.0864496	-0.162748	0.0365529	8.49127e-06	rs112191400	GCST90199623	4641	19.8238
C	T	0.0169583	-0.367335	0.0795794	3.91306e-06	rs141782806	GCST90199623	4641	21.307
C	G	0.0282214	0.285259	0.0623725	4.7969e-06	rs6006574	GCST90199623	4641	20.9167
C	T	0.555966	0.0729509	0.0155727	2.80605e-06	rs6443435	GCST90199624	8260	21.9449
A	G	0.0321241	0.19722	0.043393	5.49424e-06	rs114849156	GCST90199624	8260	20.6568
G	C	0.236388	-0.0890288	0.0182274	1.03783e-06	rs62326335	GCST90199624	8260	23.8568
T	C	0.0219714	-0.24093	0.0524855	4.42373e-06	rs1505993	GCST90199624	8260	21.0719
T	G	0.00903651	0.398426	0.0814489	9.99571e-07	rs76464474	GCST90199624	8260	23.929
T	C	0.0190974	-0.255607	0.0555964	4.27499e-06	rs375709482	GCST90199624	8260	21.1374
G	A	0.212634	0.0853795	0.0186386	4.63251e-06	rs3779084	GCST90199624	8260	20.9836
C	A	0.15585	0.0933587	0.0209933	8.70498e-06	rs10106654	GCST90199624	8260	19.7764
C	T	0.678724	-0.0744274	0.0165535	6.91823e-06	rs10818729	GCST90199624	8260	20.2156
T	C	0.645165	0.0716047	0.016209	9.98048e-06	rs2886306	GCST90199624	8260	19.5151
C	T	0.886196	0.121973	0.0241952	4.62648e-07	rs7073480	GCST90199624	8260	25.4138
T	C	0.0246989	0.224836	0.049354	5.2242e-06	rs12782560	GCST90199624	8260	20.7533
T	C	0.824509	0.0916728	0.0200283	4.71341e-06	rs1271526	GCST90199624	8260	20.9504
T	C	0.0418998	-0.19262	0.0384132	5.31941e-07	rs16909710	GCST90199624	8260	25.1444
A	T	0.396795	-0.0698072	0.0156983	8.71615e-06	rs1038161	GCST90199624	8260	19.774
G	A	0.0243576	0.222284	0.0498262	8.15059e-06	rs56266656	GCST90199624	8260	19.9022
A	G	0.0243022	-0.220573	0.0497508	9.26909e-06	rs138633790	GCST90199624	8260	19.6564
A	G	0.0285926	0.204165	0.0459125	8.71489e-06	rs117019913	GCST90199624	8260	19.7743
A	G	0.162015	-0.0980699	0.0209321	2.79769e-06	rs72770519	GCST90199624	8260	21.9506
G	A	0.0718974	-0.132885	0.0298174	8.32618e-06	rs72782456	GCST90199624	8260	19.8615
G	A	0.297934	0.076177	0.0168437	6.10924e-06	rs6706818	GCST90199625	8243	20.4537
C	T	0.0110218	-0.333664	0.0740513	6.61053e-06	rs146859626	GCST90199625	8243	20.3027
G	C	0.00783813	0.384825	0.0865739	8.78741e-06	rs114588795	GCST90199625	8243	19.7584
T	C	0.230257	0.0870865	0.0182194	1.75401e-06	rs3138108	GCST90199625	8243	22.8472
A	G	0.212029	0.0843917	0.0189141	8.12626e-06	rs162588	GCST90199625	8243	19.908
G	A	0.0085003	-0.37398	0.0844596	9.51482e-06	rs114314137	GCST90199625	8243	19.6064
T	C	0.6944	0.0750216	0.0167234	7.25667e-06	rs4862595	GCST90199625	8243	20.1244
T	C	0.0742635	-0.13605	0.0295137	4.032e-06	rs7708674	GCST90199625	8243	21.2496
T	A	0.0777355	-0.132929	0.0291497	5.11035e-06	rs1116046	GCST90199625	8243	20.7956
T	C	0.18189	0.0997286	0.0200715	6.74151e-07	rs66676945	GCST90199625	8243	24.6877
T	A	0.0757631	0.131339	0.0291534	6.63451e-06	rs112196227	GCST90199625	8243	20.2959
T	C	0.0264921	0.214979	0.0483488	8.73154e-06	rs113966925	GCST90199625	8243	19.7706
C	T	0.0180649	0.256598	0.0575554	8.26193e-06	rs78631663	GCST90199625	8243	19.8762
T	C	0.0196162	-0.256812	0.0555271	3.74623e-06	rs12216870	GCST90199625	8243	21.3905
A	G	0.0321797	-0.207867	0.044132	2.47574e-06	rs74981086	GCST90199625	8243	22.1852
C	A	0.809931	-0.102991	0.0198761	2.19934e-07	rs1020048	GCST90199625	8243	26.8495
T	C	0.0434198	-0.192677	0.0380845	4.2103e-07	rs76954145	GCST90199625	8243	25.5955
T	C	0.0147077	0.289855	0.0644979	6.9889e-06	rs142260529	GCST90199625	8243	20.1962
A	G	0.14571	0.1179	0.0220764	9.26651e-08	rs78762284	GCST90199625	8243	28.5214
C	T	0.11287	-0.107817	0.0242782	8.95865e-06	rs12323117	GCST90199625	8243	19.7216
G	A	0.510057	0.0695317	0.0154663	6.93449e-06	rs7990044	GCST90199625	8243	20.2112
A	G	0.0237401	-0.222873	0.0498876	7.91375e-06	rs112256623	GCST90199625	8243	19.9586
G	A	0.0147202	0.29059	0.0641031	5.81041e-06	rs72924553	GCST90199625	8243	20.5496
T	G	0.464723	0.076227	0.0154744	8.39336e-07	rs390784	GCST90199625	8243	24.2655
C	T	0.0354437	-0.222442	0.0421167	1.2809e-07	rs146902454	GCST90199625	8243	27.8949
A	G	0.0856622	-0.125118	0.0275801	5.71868e-06	rs57419073	GCST90199625	8243	20.5801
A	G	0.43716	-0.0716015	0.0157954	5.8138e-06	rs4654393	GCST90199626	7965	20.5486
G	A	0.142632	-0.102275	0.0221736	3.97938e-06	rs1339135	GCST90199626	7965	21.2749
T	C	0.209216	0.0900816	0.0193387	3.1916e-06	rs4952404	GCST90199626	7965	21.6979
A	G	0.0251338	0.260906	0.0506967	2.65512e-07	rs55953511	GCST90199626	7965	26.4855
T	C	0.587063	0.0973775	0.0160404	1.27297e-09	rs354710	GCST90199626	7965	36.8542
T	C	0.326316	0.160369	0.0164451	1.81218e-22	rs4148325	GCST90199626	7965	95.0972
G	A	0.0170605	-0.281069	0.0600788	2.8921e-06	rs142739097	GCST90199626	7965	21.8869
T	G	0.0231871	0.240073	0.0515337	3.18436e-06	rs74323113	GCST90199626	7965	21.7022
A	G	0.114498	0.145764	0.0245961	3.09841e-09	rs80253618	GCST90199626	7965	35.1211
A	G	0.065916	-0.150456	0.0311209	1.33435e-06	rs62344716	GCST90199626	7965	23.373
C	T	0.0313286	0.201137	0.044222	5.40694e-06	rs189750460	GCST90199626	7965	20.6875
A	G	0.00953162	0.355674	0.0792725	7.23249e-06	rs115107012	GCST90199626	7965	20.1307
G	A	0.556451	0.108263	0.0156013	3.93898e-12	rs2762353	GCST90199626	7965	48.1547
G	A	0.0107723	0.337234	0.0755884	8.14081e-06	rs117446717	GCST90199626	7965	19.9046
G	A	0.764105	0.0847289	0.0185433	4.89465e-06	rs610480	GCST90199626	7965	20.878
A	G	0.0102144	-0.343757	0.0773679	8.86512e-06	rs148768795	GCST90199626	7965	19.7416
T	C	0.0615182	0.148756	0.0320487	3.45762e-06	rs41294573	GCST90199626	7965	21.5441
T	C	0.0443616	-0.174429	0.0379757	4.36543e-06	rs76961499	GCST90199626	7965	21.0972
T	C	0.205555	-0.0850013	0.0190317	7.95847e-06	rs10901595	GCST90199626	7965	19.9478
C	G	0.45907	-0.0757183	0.0157914	1.62757e-06	rs11037948	GCST90199626	7965	22.9911
A	G	0.0494948	-0.1598	0.0360557	9.33471e-06	rs75152214	GCST90199626	7965	19.6429
C	A	0.0229805	-0.254301	0.0519299	9.73115e-07	rs117776343	GCST90199626	7965	23.9807
G	A	0.559125	0.0728152	0.0159215	4.79876e-06	rs10518870	GCST90199626	7965	20.9159
A	G	0.0283656	-0.207866	0.0469472	9.52642e-06	rs150456440	GCST90199626	7965	19.6041
A	G	0.167555	0.0980895	0.0207577	2.29605e-06	rs8058114	GCST90199626	7965	22.3299
A	G	0.152841	-0.108314	0.0216513	5.65531e-07	rs13038820	GCST90199626	7965	25.0266
T	C	0.0100683	-0.469348	0.0920617	3.42909e-07	rs182387902	GCST90199627	5606	25.9915
A	G	0.237802	0.203073	0.02127	1.32992e-21	rs10168931	GCST90199627	5606	91.1527
T	G	0.0731357	0.171213	0.0359573	1.92102e-06	rs758072	GCST90199627	5606	22.6725
G	A	0.216337	0.101172	0.0223797	6.1633e-06	rs6846979	GCST90199627	5606	20.4368
C	T	0.038115	0.215007	0.0481609	8.03104e-06	rs13184558	GCST90199627	5606	19.9304
G	A	0.010359	0.414825	0.0905551	4.62956e-06	rs149122905	GCST90199627	5606	20.9848
G	C	0.016622	-0.335972	0.0714166	2.54621e-06	rs77556524	GCST90199627	5606	22.1313
C	T	0.0336427	0.238255	0.0504986	2.38105e-06	rs17360657	GCST90199627	5606	22.26
C	T	0.0263158	0.27471	0.0585098	2.66467e-06	rs117299913	GCST90199627	5606	22.0441
C	T	0.06269	-0.187249	0.037458	5.76543e-07	rs4960616	GCST90199627	5606	24.9891
C	A	0.0109299	-0.417245	0.0891187	2.84233e-06	rs145450037	GCST90199627	5606	21.9202
T	C	0.0408473	0.207108	0.0466507	9.01451e-06	rs117790062	GCST90199627	5606	19.7096
C	G	0.987774	-0.395874	0.0878042	6.52549e-06	rs4430142	GCST90199627	5606	20.3275
G	C	0.0835143	-0.158395	0.0335323	2.31636e-06	rs13296886	GCST90199627	5606	22.3129
T	C	0.0258012	0.268952	0.0583612	4.05768e-06	rs77300395	GCST90199627	5606	21.2374
A	G	0.00948461	0.467453	0.0945412	7.63638e-07	rs80205778	GCST90199627	5606	24.4475
G	C	0.526382	0.0843011	0.0185782	5.6889e-06	rs2125440	GCST90199627	5606	20.5901
T	C	0.0424259	-0.205346	0.0457631	7.21786e-06	rs76075534	GCST90199627	5606	20.1345
T	C	0.016178	0.333876	0.0723372	3.92063e-06	rs117413891	GCST90199627	5606	21.3033
T	C	0.0191106	-0.307882	0.0672143	4.63646e-06	rs62053878	GCST90199627	5606	20.9819
A	G	0.281514	0.101796	0.02024	4.91927e-07	rs8084246	GCST90199627	5606	25.2953
C	T	0.373838	0.0923915	0.0189886	1.14088e-06	rs6507370	GCST90199627	5606	23.6744
C	G	0.372672	-0.0899526	0.0201886	8.36509e-06	rs9981625	GCST90199627	5606	19.8525
T	C	0.0102702	-0.35764	0.076823	3.23383e-06	rs114734560	GCST90199628	8289	21.6725
A	G	0.117381	0.109101	0.0246539	9.63078e-06	rs7516441	GCST90199628	8289	19.5833
T	G	0.0257563	-0.223214	0.0486608	4.4935e-06	rs12138831	GCST90199628	8289	21.0419
C	T	0.0929542	0.120013	0.0263768	5.36565e-06	rs2797978	GCST90199628	8289	20.702
C	G	0.106939	-0.116576	0.0252142	3.77474e-06	rs72879030	GCST90199628	8289	21.3761
A	G	0.194184	0.0925549	0.0194528	1.95589e-06	rs752834	GCST90199628	8289	22.6378
T	A	0.691427	0.0821837	0.0169317	1.21096e-06	rs10181994	GCST90199628	8289	23.5597
T	C	0.0259039	0.211694	0.0478147	9.53817e-06	rs185076690	GCST90199628	8289	19.6017
A	G	0.0916234	0.121144	0.0268809	6.58475e-06	rs73035811	GCST90199628	8289	20.3103
A	G	0.00404492	-0.535769	0.120898	9.35434e-06	rs146846950	GCST90199628	8289	19.6389
G	A	0.159583	-0.0956574	0.0209224	4.83094e-06	rs10014780	GCST90199628	8289	20.9033
A	T	0.0592049	0.156459	0.0328215	1.87007e-06	rs75256283	GCST90199628	8289	22.724
C	T	0.265217	-0.0823134	0.017447	2.38263e-06	rs1857803	GCST90199628	8289	22.2587
G	T	0.738791	0.0801615	0.017558	4.98237e-06	rs2518573	GCST90199628	8289	20.844
G	A	0.144171	-0.10469	0.021704	1.41037e-06	rs7746774	GCST90199628	8289	23.2665
C	T	0.0137094	-0.295449	0.0654447	6.34695e-06	rs117090299	GCST90199628	8289	20.3806
A	G	0.309524	-0.0821865	0.0166991	8.58358e-07	rs13234372	GCST90199628	8289	24.2223
A	G	0.205669	0.0880673	0.0190393	3.73616e-06	rs17670800	GCST90199628	8289	21.3957
T	C	0.745054	-0.0937684	0.0178574	1.51321e-07	rs10966648	GCST90199628	8289	27.5725
A	G	0.0271103	0.209933	0.0472735	8.96138e-06	rs75782963	GCST90199628	8289	19.7209
G	T	0.0669778	0.14967	0.0307172	1.1018e-06	rs12553086	GCST90199628	8289	23.7414
A	G	0.174747	0.0913382	0.0202172	6.24738e-06	rs72997812	GCST90199628	8289	20.4109
A	C	0.739059	-0.0772398	0.0173893	8.92094e-06	rs4142196	GCST90199628	8289	19.7296
C	A	0.675224	0.0739981	0.0163504	6.01742e-06	rs9910668	GCST90199628	8289	20.4826
A	G	0.0719668	0.135492	0.0304621	8.67197e-06	rs11872731	GCST90199628	8289	19.7837
T	C	0.0171107	-0.26129	0.0590671	9.70658e-06	rs149807477	GCST90199628	8289	19.5684
A	G	0.0170496	0.264482	0.0597176	9.47246e-06	rs117771460	GCST90199628	8289	19.615
T	C	0.0259304	0.229043	0.0483745	2.19298e-06	rs138750865	GCST90199628	8289	22.4182
A	G	0.24412	0.0807118	0.0179643	7.02641e-06	rs28631199	GCST90199629	8212	20.1861
T	C	0.249324	0.124343	0.0177226	2.28252e-12	rs77692382	GCST90199629	8212	49.2252
T	C	0.0546213	0.158928	0.0336247	2.28402e-06	rs74814187	GCST90199629	8212	22.34
T	C	0.151338	-0.0972846	0.0213799	5.35738e-06	rs3738976	GCST90199629	8212	20.7051
C	T	0.0536218	0.15285	0.0344046	8.88357e-06	rs112779076	GCST90199629	8212	19.7378
A	T	0.0607305	0.144058	0.0320058	6.76327e-06	rs75158623	GCST90199629	8212	20.259
T	C	0.0166342	0.270431	0.059272	5.05379e-06	rs143156137	GCST90199629	8212	20.8168
T	C	0.0368812	0.18549	0.0409257	5.8326e-06	rs74420163	GCST90199629	8212	20.5423
A	T	0.0104651	-0.339794	0.0755404	6.85374e-06	rs192566258	GCST90199629	8212	20.2336
T	G	0.0220984	0.234246	0.0515822	5.59308e-06	rs112211203	GCST90199629	8212	20.6227
T	C	0.0518449	0.16235	0.0350163	3.5449e-06	rs4715365	GCST90199629	8212	21.4963
C	G	0.0095729	-0.352368	0.0785058	7.17504e-06	rs117793976	GCST90199629	8212	20.146
C	G	0.0187874	-0.273645	0.0563802	1.21261e-06	rs9487777	GCST90199629	8212	23.5571
T	C	0.221719	-0.0874834	0.0185441	2.38644e-06	rs11773889	GCST90199629	8212	22.2556
G	A	0.0127869	0.325951	0.0691481	2.43119e-06	rs117605274	GCST90199629	8212	22.22
G	A	0.676129	-0.0742076	0.0165155	7.01584e-06	rs11783515	GCST90199629	8212	20.1889
C	T	0.0174872	0.271135	0.0585165	3.59568e-06	rs6981994	GCST90199629	8212	21.4691
T	C	0.164771	0.0973711	0.0205632	2.18817e-06	rs10816075	GCST90199629	8212	22.4222
C	T	0.372436	-0.0725261	0.0160143	5.93109e-06	rs2015026	GCST90199629	8212	20.5103
T	A	0.281624	0.0744593	0.0168561	9.99158e-06	rs665474	GCST90199629	8212	19.513
A	G	0.0394753	0.192118	0.0392089	9.59083e-07	rs12800817	GCST90199629	8212	24.0086
C	T	0.448602	0.0708155	0.0158191	7.58431e-06	rs4980965	GCST90199629	8212	20.0398
C	T	0.035363	0.186141	0.0419148	8.95637e-06	rs149395329	GCST90199629	8212	19.7219
T	C	0.0468293	0.163415	0.036324	6.83363e-06	rs116900994	GCST90199629	8212	20.2393
T	C	0.166274	0.102458	0.0206861	7.30718e-07	rs71468473	GCST90199629	8212	24.5321
T	C	0.040562	0.173788	0.0386321	6.84247e-06	rs9510701	GCST90199629	8212	20.2369
A	G	0.0162096	0.269422	0.060459	8.3392e-06	rs75275697	GCST90199629	8212	19.8584
C	T	0.0108575	-0.348062	0.0740522	2.59877e-06	rs141866706	GCST90199629	8212	22.0921
C	T	0.705143	0.0756793	0.016833	6.92818e-06	rs557700	GCST90199629	8212	20.213
T	G	0.0959356	0.114159	0.0257192	9.05148e-06	rs117568432	GCST90199629	8212	19.7018
T	G	0.0142254	-0.301878	0.0649424	3.34525e-06	rs72803677	GCST90199629	8212	21.6076
G	A	0.151329	0.0952092	0.0213323	8.07672e-06	rs16973477	GCST90199629	8212	19.9197
G	A	0.984318	-0.291489	0.0626721	3.303e-06	rs8064391	GCST90199629	8212	21.632
C	T	0.113773	0.11933	0.0256291	3.22345e-06	rs7526830	GCST90199630	7059	21.6787
G	T	0.084973	-0.131138	0.029682	9.95725e-06	rs76318294	GCST90199630	7059	19.5196
C	T	0.0592908	-0.15323	0.0342299	7.58803e-06	rs72825080	GCST90199630	7059	20.039
G	A	0.00680658	-0.443571	0.0992982	7.93008e-06	rs76447789	GCST90199630	7059	19.9546
G	C	0.300579	-0.0881978	0.0180229	9.89884e-07	rs3856733	GCST90199630	7059	23.9478
G	C	0.317746	-0.0886552	0.0174741	3.90507e-07	rs1604572	GCST90199630	7059	25.7406
C	A	0.148365	0.104046	0.0228286	5.17192e-06	rs2632709	GCST90199630	7059	20.7727
A	G	0.432367	0.0806004	0.0164433	9.50008e-07	rs189587	GCST90199630	7059	24.0268
T	C	0.00662204	0.453464	0.100866	6.93429e-06	rs145721291	GCST90199630	7059	20.2114
C	T	0.0051231	-0.500304	0.112894	9.35214e-06	rs180982609	GCST90199630	7059	19.6393
A	G	0.0350404	0.222167	0.0444899	5.92485e-07	rs73057725	GCST90199630	7059	24.9365
G	A	0.0227109	-0.249151	0.0549946	5.88542e-06	rs76151544	GCST90199630	7059	20.5251
A	G	0.0138573	0.329495	0.0697969	2.34952e-06	rs148515684	GCST90199630	7059	22.2857
C	T	0.0434628	0.182025	0.0399238	5.13238e-06	rs3809205	GCST90199630	7059	20.7873
A	G	0.0102142	-0.377677	0.080216	2.49851e-06	rs150248294	GCST90199630	7059	22.1676
A	G	0.0311454	0.227703	0.0474027	1.55855e-06	rs112192402	GCST90199630	7059	23.0744
C	A	0.017728	-0.294915	0.0614523	1.59391e-06	rs78580580	GCST90199630	7059	23.0312
C	T	0.693867	-0.0811984	0.0177149	4.57013e-06	rs8001043	GCST90199630	7059	21.0096
T	C	0.054898	-0.160195	0.0358753	7.99391e-06	rs76379382	GCST90199630	7059	19.9392
T	A	0.0235728	0.461097	0.0539542	1.2734e-17	rs59532339	GCST90199630	7059	73.0355
T	C	0.0315558	0.225688	0.0462149	1.04254e-06	rs7196912	GCST90199630	7059	23.8481
C	T	0.0125871	0.358611	0.0731176	9.36257e-07	rs188124348	GCST90199630	7059	24.0549
A	G	0.034759	-0.199229	0.0444659	7.44695e-06	rs16943430	GCST90199630	7059	20.0748
C	T	0.966004	-0.206029	0.0456208	6.2986e-06	rs6566598	GCST90199630	7059	20.3953
T	C	0.0241775	0.241913	0.052514	4.09221e-06	rs117291585	GCST90199630	7059	21.2211
C	T	0.356179	0.0763559	0.0171254	8.24826e-06	rs1057157	GCST90199630	7059	19.8794
C	T	0.840543	0.0910083	0.0204779	8.82143e-06	rs6754181	GCST90199631	8257	19.7511
C	T	0.497027	0.0791272	0.0148481	9.86958e-08	rs7660693	GCST90199631	8257	28.3994
C	T	0.0806922	-0.12259	0.0272328	6.74582e-06	rs77291466	GCST90199631	8257	20.264
T	C	0.0128564	0.295968	0.065473	6.17051e-06	rs12716450	GCST90199631	8257	20.4345
C	T	0.148723	-0.0947061	0.0213272	8.96987e-06	rs34372879	GCST90199631	8257	19.7192
C	A	0.0606153	-0.154962	0.0310005	5.77179e-07	rs56107485	GCST90199631	8257	24.9869
A	G	0.101178	-0.110404	0.0244676	6.41459e-06	rs62524533	GCST90199631	8257	20.3604
A	C	0.0067402	-0.411296	0.091854	7.54471e-06	rs183718435	GCST90199631	8257	20.0499
T	A	0.752536	-0.0841116	0.0179331	2.72804e-06	rs11791075	GCST90199631	8257	21.9989
T	C	0.159259	0.101193	0.0201862	5.35894e-07	rs58729469	GCST90199631	8257	25.13
T	C	0.0102986	-0.347476	0.0734813	2.2589e-06	rs145992024	GCST90199631	8257	22.3612
G	A	0.026332	-0.220081	0.0468793	2.67075e-06	rs142461926	GCST90199631	8257	22.0396
G	A	0.0274457	0.209966	0.0460722	5.18093e-06	rs116943713	GCST90199631	8257	20.7692
C	G	0.00644455	-0.420915	0.0935419	6.80344e-06	rs142174598	GCST90199631	8257	20.2477
T	C	0.0472576	-0.177185	0.0350913	4.43549e-07	rs77876488	GCST90199631	8257	25.495
C	G	0.962906	-0.215685	0.0396894	5.50013e-08	rs6055350	GCST90199631	8257	29.5319
A	G	0.0331267	-0.187799	0.0414491	5.87507e-06	rs58693102	GCST90199631	8257	20.5285
A	G	0.0721524	-0.149526	0.0320676	3.11891e-06	rs116626434	GCST90199632	7099	21.7421
A	C	0.0301043	0.236427	0.0486249	1.16058e-06	rs79983252	GCST90199632	7099	23.6416
C	T	0.0178748	0.285026	0.0624394	4.9989e-06	rs138430505	GCST90199632	7099	20.8378
T	C	0.032701	-0.223964	0.0470413	1.92634e-06	rs17026163	GCST90199632	7099	22.6672
G	A	0.0701345	-0.145169	0.032432	7.60113e-06	rs75583177	GCST90199632	7099	20.0355
T	C	0.02066	-0.267429	0.0587195	5.2548e-06	rs76501568	GCST90199632	7099	20.7421
A	G	0.621953	0.0825424	0.0175787	2.65821e-06	rs13089230	GCST90199632	7099	22.0486
G	A	0.340258	0.0814848	0.0176888	4.09376e-06	rs10004542	GCST90199632	7099	21.2205
T	C	0.28972	0.087711	0.0186612	2.59941e-06	rs298392	GCST90199632	7099	22.0917
C	T	0.0492451	-0.170179	0.0381431	8.13534e-06	rs115272033	GCST90199632	7099	19.9058
C	T	0.386617	-0.0783007	0.0170337	4.2902e-06	rs628038	GCST90199632	7099	21.1307
T	C	0.0976838	-0.130904	0.0285309	4.47212e-06	rs10945808	GCST90199632	7099	21.0511
G	A	0.344838	-0.0826258	0.0178465	3.65988e-06	rs10247649	GCST90199632	7099	21.4351
T	A	0.0112878	0.368352	0.0789907	3.11275e-06	rs143000803	GCST90199632	7099	21.7457
A	G	0.0595121	-0.157832	0.0354548	8.52127e-06	rs117483011	GCST90199632	7099	19.8171
A	T	0.56753	-0.0762559	0.0170977	8.19549e-06	rs2468877	GCST90199632	7099	19.8917
T	C	0.0106022	-0.373738	0.0817952	4.89608e-06	rs142959592	GCST90199632	7099	20.8775
A	G	0.0184793	-0.318661	0.0614021	2.10597e-07	rs77798428	GCST90199632	7099	26.9334
G	C	0.00388473	0.608221	0.134166	5.80553e-06	rs142997067	GCST90199632	7099	20.5512
A	G	0.184827	-0.0971868	0.0214343	5.78302e-06	rs9948951	GCST90199632	7099	20.5587
T	C	0.029224	0.228649	0.0493121	3.53868e-06	rs141660852	GCST90199632	7099	21.4997
T	C	0.010688	0.370018	0.0815327	5.67156e-06	rs146593632	GCST90199632	7099	20.596
C	T	0.0322306	-0.210344	0.047106	7.99472e-06	rs540278823	GCST90199632	7099	19.9392
A	G	0.0101441	0.37263	0.0837642	8.64482e-06	rs145406199	GCST90199633	6902	19.7897
T	A	0.068549	-0.165088	0.0330302	5.79013e-07	rs848290	GCST90199633	6902	24.9809
T	C	0.0547126	-0.167962	0.0363969	3.9362e-06	rs189725310	GCST90199633	6902	21.2958
A	G	0.223816	-0.0876962	0.0198179	9.63944e-06	rs7616744	GCST90199633	6902	19.5815
T	C	0.0297142	0.218723	0.0493421	9.30183e-06	rs11705994	GCST90199633	6902	19.6496
T	C	0.144896	0.108829	0.023723	4.48615e-06	rs4689177	GCST90199633	6902	21.0451
G	T	0.0233082	0.266628	0.0551228	1.31829e-06	rs34357043	GCST90199633	6902	23.3964
T	C	0.965304	0.200323	0.0453191	9.85766e-06	rs4695288	GCST90199633	6902	19.5389
G	A	0.0359116	0.199278	0.0447114	8.31185e-06	rs78440527	GCST90199633	6902	19.8647
C	T	0.609542	0.0800086	0.0170477	2.68944e-06	rs10008401	GCST90199633	6902	22.0263
G	A	0.172813	0.0991772	0.0219344	6.13931e-06	rs9313297	GCST90199633	6902	20.4443
A	G	0.229681	-0.0894199	0.0200898	8.54658e-06	rs9406110	GCST90199633	6902	19.8115
T	C	0.0202821	-0.273918	0.059083	3.54953e-06	rs539316238	GCST90199633	6902	21.4939
G	C	0.119895	0.121756	0.025941	2.68478e-06	rs6923178	GCST90199633	6902	22.0296
C	T	0.011276	-0.366135	0.0791195	3.69883e-06	rs6914551	GCST90199633	6902	21.4149
C	A	0.0572184	0.161019	0.0364413	9.93437e-06	rs141183746	GCST90199633	6902	19.5239
C	T	0.0453877	-0.193637	0.0395206	9.60098e-07	rs17738405	GCST90199633	6902	24.0065
G	T	0.0147642	0.336938	0.0697181	1.34585e-06	rs146529314	GCST90199633	6902	23.3566
A	G	0.0145645	0.308493	0.0695392	9.15411e-06	rs140580838	GCST90199633	6902	19.6803
C	G	0.00217928	0.798698	0.178207	7.40014e-06	rs148863405	GCST90199633	6902	20.087
G	C	0.250852	-0.0955533	0.0196317	1.13142e-06	rs12555229	GCST90199633	6902	23.6906
T	C	0.0284364	-0.227287	0.0499103	5.26594e-06	rs35904890	GCST90199633	6902	20.7381
G	A	0.759084	-0.0922378	0.0196709	2.74475e-06	rs11158833	GCST90199633	6902	21.9872
A	G	0.0147465	0.336072	0.0690214	1.12109e-06	rs72777931	GCST90199633	6902	23.7081
T	C	0.230903	-0.0957862	0.0197795	1.28083e-06	rs1551619	GCST90199633	6902	23.4518
G	A	0.0142545	0.30721	0.0691456	8.87382e-06	rs117499033	GCST90199633	6902	19.7397
A	G	0.00922782	-0.399312	0.0879247	5.58496e-06	rs191920017	GCST90199633	6902	20.6254
T	C	0.0148944	0.281865	0.0631701	8.11986e-06	rs139663065	GCST90199634	8128	19.9094
A	G	0.0170546	0.292762	0.0593343	8.05186e-07	rs55700529	GCST90199634	8128	24.3454
A	G	0.0116681	0.322064	0.0713328	6.333e-06	rs76751577	GCST90199634	8128	20.3848
G	T	0.0250279	-0.215533	0.0487937	9.99777e-06	rs78818599	GCST90199634	8128	19.5119
C	T	0.0234238	0.230094	0.0513898	7.55513e-06	rs9341222	GCST90199634	8128	20.0473
T	C	0.0119106	0.387083	0.0705729	4.13767e-08	rs144429282	GCST90199634	8128	30.0838
A	G	0.0455162	0.176873	0.0364889	1.25139e-06	rs12499749	GCST90199634	8128	23.4964
T	C	0.00972787	0.347685	0.0782868	8.94701e-06	rs75233276	GCST90199634	8128	19.724
G	A	0.708369	-0.0818991	0.0168315	1.13978e-06	rs1040519	GCST90199634	8128	23.6762
A	G	0.405292	-0.0735292	0.0164301	7.63159e-06	rs1330804	GCST90199634	8128	20.0281
C	T	0.00837335	0.397814	0.0842519	2.33854e-06	rs73248769	GCST90199634	8128	22.2947
T	C	0.150779	-0.0978899	0.0214524	5.03982e-06	rs73429419	GCST90199634	8128	20.8221
G	A	0.014046	0.286413	0.0645828	9.21479e-06	rs117462872	GCST90199634	8128	19.6676
T	G	0.0116409	0.320974	0.0719087	8.05839e-06	rs140233308	GCST90199634	8128	19.924
A	G	0.0257376	-0.215444	0.0485076	8.93524e-06	rs999856	GCST90199634	8128	19.7265
C	T	0.212153	0.085716	0.0188366	5.35153e-06	rs10877499	GCST90199634	8128	20.7071
C	G	0.0998263	0.113555	0.0256097	9.24784e-06	rs41322846	GCST90199634	8128	19.6609
C	T	0.00309636	0.625391	0.138228	6.05779e-06	rs532070914	GCST90199634	8128	20.4697
T	A	0.103335	0.112287	0.025189	8.28197e-06	rs661331	GCST90199634	8128	19.8718
T	C	0.424131	0.0752854	0.0158196	1.94553e-06	rs17533872	GCST90199634	8128	22.648
T	C	0.764257	-0.0811985	0.0181157	7.38717e-06	rs1502069	GCST90199634	8128	20.0903
C	T	0.664775	-0.0752947	0.0165065	5.07846e-06	rs9559451	GCST90199634	8128	20.8074
C	G	0.0878938	-0.124927	0.0272675	4.61627e-06	rs3819547	GCST90199634	8128	20.9905
A	T	0.0158799	0.610277	0.0609732	1.39229e-23	rs58374597	GCST90199634	8128	100.179
A	G	0.973048	0.266767	0.0475445	2.01281e-08	rs6495304	GCST90199634	8128	31.4821
G	A	0.0990508	0.578606	0.0249628	7.46543e-119	rs3885951	GCST90199634	8128	537.254
G	A	0.0289046	0.227003	0.0458676	7.45581e-07	rs74582811	GCST90199634	8128	24.4935
C	T	0.387751	0.070543	0.0157671	7.67443e-06	rs12901358	GCST90199634	8128	20.0172
C	G	0.0498823	0.161297	0.0354213	5.27173e-06	rs113983401	GCST90199634	8128	20.7359
A	G	0.00284936	-0.663355	0.14407	4.13661e-06	rs115469488	GCST90199634	8128	21.2004
T	C	0.0178844	-0.304207	0.0586874	2.1775e-07	rs191187061	GCST90199635	7925	26.8688
A	G	0.0250225	-0.238964	0.0506661	2.40006e-06	rs112307471	GCST90199635	7925	22.2449
T	C	0.0257673	-0.219819	0.0494675	8.84241e-06	rs75223710	GCST90199635	7925	19.7465
C	T	0.0041228	-0.550427	0.120275	4.73054e-06	rs145409686	GCST90199635	7925	20.9435
C	T	0.194635	0.0909404	0.0194777	3.02745e-06	rs17767728	GCST90199635	7925	21.7991
T	C	0.0724275	0.150663	0.0304065	7.23414e-07	rs74432647	GCST90199635	7925	24.5516
G	T	0.0557029	-0.150826	0.0340435	9.40626e-06	rs78674307	GCST90199635	7925	19.6284
T	C	0.0208412	0.249552	0.0549664	5.62337e-06	rs77831208	GCST90199635	7925	20.6124
T	C	0.0137168	-0.29344	0.0662578	9.47782e-06	rs187719086	GCST90199635	7925	19.6139
T	C	0.0945706	-0.121342	0.0264241	4.38776e-06	rs146175767	GCST90199635	7925	21.0873
T	C	0.0094268	0.400938	0.0799895	5.37602e-07	rs116511059	GCST90199635	7925	25.124
G	A	0.230375	0.0825426	0.0184542	7.71921e-06	rs73478203	GCST90199635	7925	20.0063
G	A	0.0130043	-0.340237	0.0690333	8.28252e-07	rs147941428	GCST90199635	7925	24.291
A	G	0.0526149	0.170526	0.0347529	9.25742e-07	rs13283163	GCST90199635	7925	24.0768
T	C	0.0739347	-0.143423	0.0298661	1.56938e-06	rs141685561	GCST90199635	7925	23.0611
G	A	0.448059	-0.0760014	0.016068	2.24527e-06	rs2186671	GCST90199635	7925	22.3728
C	G	0.359614	-0.0736478	0.01656	8.69424e-06	rs9510299	GCST90199635	7925	19.7788
T	C	0.042993	-0.195098	0.03888	5.2225e-07	rs79970883	GCST90199635	7925	25.1798
A	G	0.00782144	-0.402137	0.0883872	5.37163e-06	rs112423294	GCST90199635	7925	20.7
A	G	0.00898891	-0.396283	0.0827237	1.6642e-06	rs12929353	GCST90199635	7925	22.9483
G	A	0.0199163	-0.27871	0.0551887	4.41503e-07	rs148153141	GCST90199635	7925	25.5038
T	C	0.0178774	0.294909	0.0587005	5.06156e-07	rs34927101	GCST90199635	7925	25.2402
T	C	0.168677	-0.105084	0.0220071	1.7969e-06	rs62058082	GCST90199635	7925	22.8007
C	T	0.00914634	0.368503	0.0824753	7.89377e-06	rs112264683	GCST90199635	7925	19.9634
G	A	0.136043	0.104011	0.0231405	6.96524e-06	rs10073658	GCST90199635	7925	20.2029
G	A	0.0216392	-0.240823	0.0541185	8.59042e-06	rs143985394	GCST90199635	7925	19.8018
G	A	0.253933	-0.0994662	0.0192108	2.24745e-07	rs4812445	GCST90199635	7925	26.8077
C	T	0.042129	-0.180183	0.036929	1.06523e-06	rs9988529	GCST90199636	8244	23.8063
A	G	0.0418438	-0.166018	0.0368091	6.4752e-06	rs79435381	GCST90199636	8244	20.3423
T	C	0.246402	0.130031	0.0171027	2.89497e-14	rs61825638	GCST90199636	8244	57.8049
A	G	0.0356445	0.178987	0.0395664	6.07661e-06	rs55709807	GCST90199636	8244	20.464
A	T	0.842367	0.0964971	0.0204102	2.26858e-06	rs6440053	GCST90199636	8244	22.3529
C	T	0.147783	0.0994985	0.0206581	1.46142e-06	rs9821445	GCST90199636	8244	23.1981
A	G	0.0110504	-0.322608	0.0709539	5.44861e-06	rs116794445	GCST90199636	8244	20.6727
T	C	0.0812102	-0.123617	0.0269608	4.53863e-06	rs10516101	GCST90199636	8244	21.0228
T	G	0.0553582	0.148969	0.0327399	5.36261e-06	rs17240098	GCST90199636	8244	20.7032
A	T	0.297359	-0.0741746	0.0165025	6.96562e-06	rs17287314	GCST90199636	8244	20.2028
T	C	0.372432	-0.092585	0.0153069	1.4614e-09	rs10216901	GCST90199636	8244	36.5853
A	C	0.137167	0.101148	0.0215999	2.83001e-06	rs55879891	GCST90199636	8244	21.9286
A	C	0.0752681	0.135722	0.0286233	2.11975e-06	rs72761290	GCST90199636	8244	22.4834
C	A	0.971072	-0.21192	0.0450635	2.56748e-06	rs6481144	GCST90199636	8244	22.1154
C	A	0.22765	-0.0787528	0.0174501	6.39098e-06	rs10883982	GCST90199636	8244	20.3674
C	G	0.0566212	-0.145349	0.0321909	6.32541e-06	rs11055387	GCST90199636	8244	20.3872
C	T	0.513669	-0.108142	0.0148104	2.83947e-13	rs3184504	GCST90199636	8244	53.3157
A	T	0.0423521	-0.194072	0.0374159	2.13841e-07	rs75973738	GCST90199636	8244	26.9038
A	T	0.112435	-0.105966	0.0235442	6.77162e-06	rs35223481	GCST90199636	8244	20.2565
T	C	0.180459	-0.103406	0.0193124	8.58377e-08	rs9933330	GCST90199636	8244	28.6694
A	G	0.0546991	-0.144555	0.0325854	9.15605e-06	rs72789484	GCST90199636	8244	19.6798
A	G	0.287217	-0.107927	0.0164258	5.01151e-11	rs6540080	GCST90199636	8244	43.1725
A	C	0.265349	0.205627	0.0165261	1.53431e-35	rs4843270	GCST90199636	8244	154.817
G	C	0.37961	0.0692728	0.0155536	8.43552e-06	rs9909552	GCST90199636	8244	19.8364
A	G	0.311375	0.071803	0.0160729	7.92019e-06	rs34519073	GCST90199636	8244	19.9571
A	G	0.31028	-0.0833283	0.0173446	1.55314e-06	rs12070599	GCST90199637	7802	23.0811
A	C	0.0725952	0.132736	0.0296366	7.50724e-06	rs79132971	GCST90199637	7802	20.0595
A	G	0.224014	0.123014	0.0183105	1.83992e-11	rs10168931	GCST90199637	7802	45.1345
A	C	0.0103166	0.395956	0.0769657	2.68117e-07	rs148804382	GCST90199637	7802	26.4667
C	T	0.0402336	0.178385	0.0390113	4.81571e-06	rs76105072	GCST90199637	7802	20.9091
A	G	0.0103212	0.36491	0.0767441	1.98548e-06	rs186654219	GCST90199637	7802	22.609
C	T	0.0110081	-0.329606	0.0734255	7.15653e-06	rs187543759	GCST90199637	7802	20.151
C	T	0.723072	-0.0805091	0.0174765	4.09071e-06	rs10872573	GCST90199637	7802	21.2217
G	T	0.0133051	-0.297994	0.0670282	8.75659e-06	rs148895950	GCST90199637	7802	19.7651
C	A	0.191407	0.087937	0.0197421	8.41709e-06	rs10957056	GCST90199637	7802	19.8407
G	A	0.0158761	0.279475	0.0616153	5.73854e-06	rs116233634	GCST90199637	7802	20.5735
A	T	0.0556449	0.155318	0.0339765	4.84654e-06	rs12554315	GCST90199637	7802	20.8971
A	G	0.567883	-0.0726878	0.0157023	3.67215e-06	rs4336667	GCST90199637	7802	21.4287
G	A	0.820119	0.0912856	0.0200603	5.35021e-06	rs2265815	GCST90199637	7802	20.7076
T	C	0.752636	-0.0883667	0.017702	5.97844e-07	rs10762589	GCST90199637	7802	24.9191
C	T	0.96381	-0.205145	0.0419759	1.02278e-06	rs2803552	GCST90199637	7802	23.8848
C	T	0.0195022	-0.261085	0.0554528	2.49863e-06	rs60665648	GCST90199637	7802	22.1675
C	T	0.155615	0.0944413	0.0212157	8.52813e-06	rs7154858	GCST90199637	7802	19.8157
T	C	0.256755	-0.0796679	0.017735	7.05164e-06	rs28690110	GCST90199637	7802	20.1792
C	T	0.187765	0.116341	0.01969	3.44954e-09	rs10854172	GCST90199637	7802	34.912
C	T	0.0394383	0.193643	0.0400346	1.31888e-06	rs72650882	GCST90199638	8201	23.3955
C	T	0.344183	-0.104833	0.0165102	2.15937e-10	rs56704741	GCST90199638	8201	40.3173
A	G	0.0133024	0.321236	0.0677323	2.10864e-06	rs149344982	GCST90199638	8201	22.4935
T	A	0.943146	0.448805	0.0333781	3.24475e-41	rs1780318	GCST90199638	8201	180.797
G	C	0.12601	-0.110939	0.0235356	2.43304e-06	rs6695630	GCST90199638	8201	22.2187
C	G	0.0129099	0.330102	0.0688063	1.6062e-06	rs138201625	GCST90199638	8201	23.0165
A	G	0.0445551	0.170339	0.0376776	6.15552e-06	rs16840029	GCST90199638	8201	20.4391
T	C	0.0168581	0.269297	0.0591747	5.34198e-06	rs72852030	GCST90199638	8201	20.7105
T	C	0.0174881	-0.283142	0.059454	1.91329e-06	rs149000340	GCST90199638	8201	22.6802
G	T	0.289002	0.0765529	0.0172667	9.26914e-06	rs162416	GCST90199638	8201	19.6564
T	C	0.166028	0.0971709	0.0213914	5.5584e-06	rs113971921	GCST90199638	8201	20.6345
T	C	0.0279306	-0.213038	0.0470789	6.03565e-06	rs79393239	GCST90199638	8201	20.4768
T	C	0.519666	-0.0731129	0.0158083	3.74668e-06	rs337370	GCST90199638	8201	21.3903
G	A	0.0235791	-0.236422	0.0500149	2.27834e-06	rs143671553	GCST90199638	8201	22.3448
T	C	0.0158449	-0.281275	0.06139	4.6107e-06	rs118174096	GCST90199638	8201	20.9926
C	T	0.171541	-0.0959369	0.0210023	4.92582e-06	rs4709324	GCST90199638	8201	20.8659
T	C	0.0389125	-0.18358	0.0411328	8.07826e-06	rs6945869	GCST90199638	8201	19.9193
G	T	0.455985	0.0779824	0.015705	6.85374e-07	rs3750309	GCST90199638	8201	24.6557
T	C	0.12587	-0.115058	0.0235144	9.92606e-07	rs12770630	GCST90199638	8201	23.9423
T	G	0.0451781	0.167422	0.0374675	7.87849e-06	rs118152300	GCST90199638	8201	19.9671
G	C	0.0231351	0.248377	0.0518527	1.66738e-06	rs73499488	GCST90199638	8201	22.9446
C	G	0.0240741	0.229614	0.0511828	7.25222e-06	rs11603769	GCST90199638	8201	20.1256
C	G	0.005377	0.488462	0.106255	4.28443e-06	rs117110311	GCST90199638	8201	21.1331
C	A	0.140581	-0.0992173	0.022321	8.78797e-06	rs7968044	GCST90199638	8201	19.7582
G	A	0.180152	0.0914908	0.0201541	5.63715e-06	rs75198564	GCST90199638	8201	20.6076
A	G	0.0285504	-0.217628	0.0465571	2.94778e-06	rs7319463	GCST90199638	8201	21.8503
T	C	0.108586	-0.113394	0.0249262	5.38568e-06	rs10521085	GCST90199638	8201	20.6951
G	A	0.00853513	-0.424592	0.0873416	1.16631e-06	rs537609697	GCST90199638	8201	23.632
G	A	0.0567904	-0.148881	0.0334532	8.57032e-06	rs74622263	GCST90199638	8201	19.8063
A	T	0.0223242	0.2955	0.0524575	1.76967e-08	rs186366783	GCST90199638	8201	31.7322
C	G	0.00966006	0.354048	0.07965	8.78718e-06	rs186970614	GCST90199638	8201	19.7584
C	T	0.0864132	0.126601	0.0281066	6.65872e-06	rs3765719	GCST90199639	8256	20.2889
A	C	0.0119251	0.317674	0.0703736	6.35844e-06	rs61774831	GCST90199639	8256	20.3772
C	A	0.136264	-0.133215	0.0219505	1.28793e-09	rs490379	GCST90199639	8256	36.8313
A	G	0.50267	0.397623	0.0144873	7.70378e-166	rs7530513	GCST90199639	8256	753.3
A	G	0.382142	0.0769112	0.0155656	7.76861e-07	rs61798917	GCST90199639	8256	24.4145
T	C	0.0697089	0.14342	0.0297498	1.42921e-06	rs7563086	GCST90199639	8256	23.2408
T	C	0.795375	-0.086292	0.0187632	4.24526e-06	rs9878908	GCST90199639	8256	21.1508
T	C	0.0195122	-0.248798	0.0546598	5.32028e-06	rs150565193	GCST90199639	8256	20.7185
G	A	0.0127972	-0.300561	0.0670653	7.40785e-06	rs116793365	GCST90199639	8256	20.0849
G	A	0.0105506	-0.439015	0.0738951	2.8318e-09	rs145281230	GCST90199639	8256	35.2962
C	G	0.255178	0.0844789	0.0176684	1.74121e-06	rs28410020	GCST90199639	8256	22.8614
A	G	0.220711	-0.0871675	0.0184136	2.20296e-06	rs2315488	GCST90199639	8256	22.4095
T	C	0.0722807	0.132911	0.0300497	9.73273e-06	rs72933650	GCST90199639	8256	19.5633
C	T	0.0234716	-0.219653	0.0494957	9.08721e-06	rs72943057	GCST90199639	8256	19.6942
T	C	0.0950995	0.116516	0.0256952	5.77319e-06	rs10277377	GCST90199639	8256	20.5621
C	T	0.00729306	0.405513	0.0885376	4.64715e-06	rs149262976	GCST90199639	8256	20.9775
A	G	0.399513	-0.0757838	0.0157461	1.48783e-06	rs1441770	GCST90199639	8256	23.1636
A	T	0.70863	0.0969957	0.0168381	8.38658e-09	rs2805103	GCST90199639	8256	33.1832
T	C	0.0658858	0.137958	0.0306471	6.74724e-06	rs148327605	GCST90199639	8256	20.2635
T	C	0.688358	0.107027	0.0165673	1.04616e-10	rs4150575	GCST90199639	8256	41.7333
T	C	0.651353	0.194878	0.0158871	1.37213e-34	rs10774021	GCST90199639	8256	150.465
C	A	0.00444851	-0.504435	0.114153	9.9186e-06	rs146849590	GCST90199639	8256	19.527
T	C	0.0774033	0.714384	0.0271182	6.11518e-153	rs11076256	GCST90199639	8256	693.972
T	C	0.0475578	-0.312217	0.0355437	1.57688e-18	rs143277630	GCST90199639	8256	77.1592
A	T	0.0392564	-0.173245	0.0390076	8.94059e-06	rs183176218	GCST90199639	8256	19.7253
T	C	0.434368	-0.107145	0.0153104	2.59273e-12	rs12601778	GCST90199639	8256	48.9746
T	C	0.0352009	0.184489	0.0415283	8.89242e-06	rs11672362	GCST90199639	8256	19.7357
C	G	0.0999389	0.116801	0.0254704	4.52323e-06	rs2229742	GCST90199639	8256	21.0291
C	A	0.55384	-0.450808	0.0141416	1e-200	rs3737704	GCST90199640	8144	1016.22
A	G	0.508619	-0.0674824	0.014947	6.33838e-06	rs11260738	GCST90199640	8144	20.3832
G	T	0.404815	0.0783759	0.01516	2.34219e-07	rs12145688	GCST90199640	8144	26.728
T	G	0.329111	-0.0749203	0.0161818	3.65841e-06	rs11580678	GCST90199640	8144	21.4361
A	G	0.0592876	-0.14118	0.0313033	6.48089e-06	rs57389554	GCST90199640	8144	20.3407
T	C	0.0385138	0.193902	0.039056	6.8796e-07	rs114708452	GCST90199640	8144	24.6484
A	G	0.0549247	-0.159233	0.0326279	1.05939e-06	rs151040866	GCST90199640	8144	23.817
T	C	0.0736144	0.131282	0.0286355	4.54884e-06	rs13107325	GCST90199640	8144	21.0185
T	C	0.300935	0.0747603	0.0167779	8.35456e-06	rs6556949	GCST90199640	8144	19.8549
G	A	0.961782	-0.179866	0.0385778	3.12531e-06	rs7380998	GCST90199640	8144	21.7382
G	A	0.726177	0.0793781	0.0168637	2.51326e-06	rs13163650	GCST90199640	8144	22.1562
A	G	0.0120779	-0.307334	0.06837	6.95176e-06	rs61287921	GCST90199640	8144	20.2065
G	A	0.467889	0.0669338	0.0149986	8.09437e-06	rs706151	GCST90199640	8144	19.9154
T	G	0.0254143	0.220045	0.0478751	4.30212e-06	rs150629268	GCST90199640	8144	21.1253
T	C	0.0768229	-0.128618	0.0280679	4.59712e-06	rs140852306	GCST90199640	8144	20.9983
T	C	0.285195	0.0743765	0.0165161	6.69172e-06	rs11787780	GCST90199640	8144	20.2795
C	T	0.0149686	-0.272225	0.0611352	8.47468e-06	rs72632963	GCST90199640	8144	19.8277
T	C	0.545855	0.0903542	0.0151665	2.56147e-09	rs7969761	GCST90199640	8144	35.4916
A	G	0.0647691	0.139752	0.0309457	6.30045e-06	rs61991622	GCST90199640	8144	20.3946
A	G	0.00786531	-0.392152	0.0846735	3.63311e-06	rs45622433	GCST90199640	8144	21.4493
T	C	0.0345951	0.185925	0.0407482	5.04797e-06	rs112807038	GCST90199640	8144	20.8189
C	T	0.138948	0.101923	0.021744	2.76668e-06	rs77951681	GCST90199640	8144	21.9718
T	G	0.118985	-0.106219	0.0234488	5.9031e-06	rs12092559	GCST90199641	7988	20.5193
G	A	0.010158	0.349979	0.0761519	4.31095e-06	rs111273747	GCST90199641	7988	21.1214
G	T	0.00899371	0.373006	0.0808908	4.00306e-06	rs140946796	GCST90199641	7988	21.2634
T	C	0.252229	-0.0832245	0.0178383	3.07873e-06	rs1561398	GCST90199641	7988	21.7668
T	C	0.215529	0.0882028	0.0192251	4.47738e-06	rs62391856	GCST90199641	7988	21.0488
T	C	0.00679673	0.419107	0.0935382	7.44346e-06	rs9491556	GCST90199641	7988	20.0758
G	A	0.0415035	0.185814	0.0381401	1.10542e-06	rs117910752	GCST90199641	7988	23.7352
A	C	0.010653	0.336958	0.0744002	5.92643e-06	rs141615044	GCST90199641	7988	20.5118
C	A	0.678023	0.0773381	0.0164678	2.64893e-06	rs10898981	GCST90199641	7988	22.0554
T	C	0.0160574	-0.288782	0.0611897	2.36482e-06	rs189957470	GCST90199641	7988	22.2733
C	T	0.220234	-0.0846334	0.0184289	4.38124e-06	rs6539427	GCST90199641	7988	21.0904
T	A	0.426814	-0.071683	0.0156366	4.55502e-06	rs1959120	GCST90199641	7988	21.0159
G	A	0.0314485	0.199795	0.0437976	5.07208e-06	rs12050756	GCST90199641	7988	20.8098
T	C	0.0176136	0.264587	0.0586271	6.39044e-06	rs150551895	GCST90199641	7988	20.3676
C	T	0.771942	0.0811601	0.0183015	9.22398e-06	rs7510321	GCST90199641	7988	19.6658
G	T	0.0645404	-0.140286	0.031236	7.08371e-06	rs73231674	GCST90199641	7988	20.1706
C	A	0.042454	0.16785	0.0379049	9.50326e-06	rs116932970	GCST90199641	7988	19.6088
G	T	0.13437	-0.104901	0.0226947	3.79543e-06	rs3845611	GCST90199642	8128	21.3654
T	C	0.0960564	0.117358	0.0259235	5.98024e-06	rs2744764	GCST90199642	8128	20.4945
A	G	0.0538338	-0.603321	0.0335227	2.04224e-72	rs72688441	GCST90199642	8128	323.906
C	T	0.0264037	0.222626	0.0482583	3.96485e-06	rs12144476	GCST90199642	8128	21.2818
A	G	0.0113902	-0.331117	0.0720991	4.37895e-06	rs74995512	GCST90199642	8128	21.0913
G	C	0.0200999	0.294562	0.0550166	8.60081e-08	rs13100424	GCST90199642	8128	28.6659
A	G	0.792493	0.0920482	0.0191097	1.45859e-06	rs1420467	GCST90199642	8128	23.2019
G	T	0.0358819	-0.190145	0.0417423	5.23327e-06	rs73248229	GCST90199642	8128	20.75
G	A	0.0059106	-0.516457	0.0995462	2.12436e-07	rs115232717	GCST90199642	8128	26.9165
A	G	0.0533091	0.157601	0.034992	6.67078e-06	rs111534509	GCST90199642	8128	20.2853
G	A	0.377822	-0.0721017	0.0158572	5.44296e-06	rs186730428	GCST90199642	8128	20.6746
T	C	0.0110974	-0.331572	0.0738799	7.18982e-06	rs144424724	GCST90199642	8128	20.142
G	A	0.0478994	-0.164302	0.0363521	6.19202e-06	rs80012250	GCST90199642	8128	20.428
C	A	0.263264	0.0788168	0.0175391	6.99747e-06	rs60688348	GCST90199642	8128	20.194
T	C	0.0350223	0.191571	0.0432535	9.46597e-06	rs77703857	GCST90199642	8128	19.6163
A	G	0.0144704	0.307856	0.0648737	2.08033e-06	rs73217598	GCST90199642	8128	22.5195
C	G	0.00939639	-0.405067	0.0804974	4.85273e-07	rs113682909	GCST90199642	8128	25.3215
C	G	0.355675	-0.0781457	0.0165737	2.41664e-06	rs2186050	GCST90199642	8128	22.2316
T	C	0.0109313	0.334271	0.0744908	7.20911e-06	rs142220999	GCST90199642	8128	20.1369
T	C	0.170385	0.0970626	0.0205295	2.268e-06	rs7903429	GCST90199642	8128	22.3536
C	T	0.015144	0.301156	0.0631777	1.87162e-06	rs117587050	GCST90199642	8128	22.7225
C	T	0.132946	-0.117677	0.0227397	2.27943e-07	rs77987208	GCST90199642	8128	26.7802
A	C	0.0173521	-0.268394	0.0590763	5.54148e-06	rs572823378	GCST90199642	8128	20.6404
A	G	0.0875741	-0.122647	0.0273357	7.23375e-06	rs73317157	GCST90199642	8128	20.1304
T	C	0.00166482	-0.901248	0.188913	1.83581e-06	rs183901354	GCST90199642	8128	22.7596
C	G	0.00788428	0.406925	0.0876599	3.44911e-06	rs192431765	GCST90199642	8128	21.549
C	A	0.00468731	0.524916	0.112951	3.363e-06	rs145095548	GCST90199642	8128	21.5973
T	C	0.123722	-0.141262	0.0235479	1.98631e-09	rs72722075	GCST90199642	8128	35.9871
T	A	0.643304	-0.0809751	0.0163858	7.74104e-07	rs7190382	GCST90199642	8128	24.4212
C	A	0.329207	0.0748839	0.0166187	6.60635e-06	rs34552467	GCST90199642	8128	20.3041
C	G	0.00930835	-0.355229	0.07998	8.93446e-06	rs62058095	GCST90199642	8128	19.7267
T	C	0.885377	0.114477	0.0245399	3.08744e-06	rs12967772	GCST90199642	8128	21.7616
T	G	0.581229	-0.0705068	0.0155659	5.90998e-06	rs7252227	GCST90199642	8128	20.517
A	G	0.141742	0.100419	0.0222218	6.21488e-06	rs12625462	GCST90199642	8128	20.4208
C	G	0.0710291	0.143955	0.0298658	1.43512e-06	rs13046014	GCST90199642	8128	23.233
C	T	0.010822	0.342769	0.075336	5.36802e-06	rs111422112	GCST90199642	8128	20.7013
A	C	0.0453645	-0.164258	0.0368759	8.41487e-06	rs117035597	GCST90199642	8128	19.8412
A	G	0.0197154	-0.286214	0.0611534	2.86509e-06	rs146174820	GCST90199643	6877	21.9049
C	A	0.106372	0.124683	0.0274227	5.44905e-06	rs2290258	GCST90199643	6877	20.6726
C	G	0.083724	0.136212	0.0306465	8.80501e-06	rs3132031	GCST90199643	6877	19.7546
T	C	0.027794	0.230561	0.0515713	7.7958e-06	rs73153108	GCST90199643	6877	19.9874
G	T	0.0979532	-0.127602	0.028606	8.16974e-06	rs60930884	GCST90199643	6877	19.8976
G	A	0.024909	-0.243568	0.0535613	5.42975e-06	rs115480587	GCST90199643	6877	20.6794
A	G	0.608785	0.0770005	0.0172893	8.44267e-06	rs13101279	GCST90199643	6877	19.835
G	A	0.548944	0.0783161	0.0172861	5.88215e-06	rs7687207	GCST90199643	6877	20.5262
T	C	0.234824	0.0908851	0.0199131	5.01701e-06	rs55917677	GCST90199643	6877	20.8309
A	G	0.191709	0.0973519	0.0216891	7.17216e-06	rs80078071	GCST90199643	6877	20.1468
A	G	0.206154	0.0953227	0.0205955	3.68649e-06	rs62448268	GCST90199643	6877	21.4214
T	C	0.207403	-0.10889	0.0207547	1.55001e-07	rs76962381	GCST90199643	6877	27.526
C	G	0.0193798	0.274662	0.0617298	8.61017e-06	rs75878687	GCST90199643	6877	19.7974
T	C	0.0157956	0.330046	0.0678883	1.16438e-06	rs74927400	GCST90199643	6877	23.6352
T	G	0.318609	-0.0810837	0.0182146	8.52414e-06	rs2155345	GCST90199643	6877	19.8165
C	T	0.299417	-0.0820086	0.0184498	8.79046e-06	rs9514591	GCST90199643	6877	19.7577
T	C	0.985905	0.322661	0.0724084	8.3451e-06	rs2351511	GCST90199643	6877	19.8571
G	A	0.731422	0.101229	0.019175	1.29754e-07	rs7403557	GCST90199643	6877	27.8701
G	A	0.00815257	-0.460446	0.0942028	1.0196e-06	rs115155467	GCST90199643	6877	23.8908
A	T	0.00810253	0.429065	0.0950748	6.39414e-06	rs118040844	GCST90199643	6877	20.3665
A	G	0.483722	0.0701676	0.0154489	5.57445e-06	rs6669746	GCST90199644	8137	20.629
C	G	0.306775	0.0753681	0.0169935	9.20294e-06	rs2628473	GCST90199644	8137	19.6702
T	A	0.0458835	0.173537	0.0370651	2.84155e-06	rs115810418	GCST90199644	8137	21.9207
A	T	0.0614672	-0.15323	0.0326215	2.63736e-06	rs72870405	GCST90199644	8137	22.0638
C	T	0.300798	0.0750576	0.0169732	9.77406e-06	rs35155698	GCST90199644	8137	19.5552
T	G	0.416893	-0.0774221	0.0160933	1.50311e-06	rs13065149	GCST90199644	8137	23.1441
T	C	0.0745231	0.146943	0.0295016	6.33111e-07	rs79880362	GCST90199644	8137	24.8089
T	G	0.0981603	0.11814	0.0259449	5.27622e-06	rs6878843	GCST90199644	8137	20.7343
A	G	0.0122552	-0.329003	0.0711461	3.758e-06	rs116892987	GCST90199644	8137	21.3844
G	A	0.726404	-0.0859588	0.0178126	1.39498e-06	rs6569661	GCST90199644	8137	23.2877
A	G	0.317824	-0.0777005	0.0173769	7.76761e-06	rs62462718	GCST90199644	8137	19.9942
T	C	0.726808	0.101541	0.0178971	1.39856e-08	rs2529273	GCST90199644	8137	32.1897
T	C	0.34769	0.0794261	0.0165038	1.48987e-06	rs12549440	GCST90199644	8137	23.1611
C	A	0.0145231	-0.322677	0.0654721	8.28759e-07	rs117966480	GCST90199644	8137	24.2898
A	G	0.159529	0.0958879	0.0213092	6.80036e-06	rs144661998	GCST90199644	8137	20.2485
G	T	0.0136067	0.298848	0.0673004	8.9747e-06	rs147824813	GCST90199644	8137	19.7181
C	T	0.686925	-0.0794824	0.0175283	5.77336e-06	rs7485735	GCST90199644	8137	20.5619
T	C	0.0798941	0.128412	0.0287893	8.17999e-06	rs12431055	GCST90199644	8137	19.8952
G	A	0.0301517	0.207064	0.0456525	5.7426e-06	rs150576152	GCST90199644	8137	20.5722
A	G	0.00457129	0.519125	0.115771	7.3239e-06	rs566861268	GCST90199644	8137	20.1069
T	C	0.431385	0.0748062	0.0156289	1.69789e-06	rs6497692	GCST90199644	8137	22.9096
A	G	0.0951605	0.119169	0.026931	9.6448e-06	rs11657948	GCST90199644	8137	19.5804
G	A	0.507309	-0.0719812	0.0161773	8.6063e-06	rs11653172	GCST90199644	8137	19.7982
C	T	0.576193	-0.105914	0.0155754	1.04562e-11	rs56113850	GCST90199644	8137	46.2411
A	G	0.0153181	-0.282897	0.0634126	8.15002e-06	rs62205691	GCST90199644	8137	19.9024
T	C	0.332129	-0.0834689	0.0169698	8.7129e-07	rs139776	GCST90199644	8137	24.1933
A	G	0.0343297	-0.199128	0.043086	3.80707e-06	rs113666924	GCST90199644	8137	21.3596
C	T	0.937921	0.147306	0.0328968	7.54079e-06	rs553719	GCST90199645	8200	20.0509
T	C	0.0166605	-0.267108	0.0601557	8.98427e-06	rs114371828	GCST90199645	8200	19.7161
A	G	0.974516	0.224925	0.0505211	8.50366e-06	rs1594297	GCST90199645	8200	19.8212
C	T	0.0157528	-0.316022	0.0623683	4.04057e-07	rs116020639	GCST90199645	8200	25.6748
T	C	0.0132667	-0.298781	0.0671713	8.66557e-06	rs112388569	GCST90199645	8200	19.7851
A	T	0.0375843	-0.186302	0.0405924	4.44137e-06	rs140759816	GCST90199645	8200	21.0642
T	G	0.26108	-0.0824109	0.0174244	2.24925e-06	rs34099891	GCST90199645	8200	22.3694
A	T	0.00103899	-1.12714	0.240369	2.74252e-06	rs74489311	GCST90199645	8200	21.9887
T	C	0.030454	0.201076	0.0453441	9.23095e-06	rs77082173	GCST90199645	8200	19.6643
C	A	0.0913027	-0.125867	0.027082	3.35762e-06	rs4148714	GCST90199645	8200	21.6004
C	T	0.121515	-0.109072	0.0238233	4.68646e-06	rs73202647	GCST90199645	8200	20.9615
A	C	0.00586941	-0.490215	0.101636	1.41227e-06	rs73328382	GCST90199645	8200	23.2637
T	C	0.0190144	-0.255397	0.0568661	7.08223e-06	rs186185553	GCST90199645	8200	20.1709
A	G	0.0166095	0.330168	0.0606751	5.28093e-08	rs115520044	GCST90199645	8200	29.6107
C	T	0.460441	0.0759955	0.0156247	1.15144e-06	rs62027288	GCST90199645	8200	23.6566
A	G	0.00850881	-0.415375	0.0834702	6.48022e-07	rs183574340	GCST90199645	8200	24.7638
A	C	0.0446539	-0.169235	0.0373631	5.91354e-06	rs2108740	GCST90199645	8200	20.5161
T	C	0.0131884	-0.329336	0.0679412	1.25107e-06	rs145444661	GCST90199645	8200	23.497
A	G	0.0258336	-0.23203	0.0487058	1.89885e-06	rs76051019	GCST90199645	8200	22.6948
C	T	0.55684	0.0735554	0.0159581	4.04072e-06	rs5997787	GCST90199645	8200	21.2455
T	C	0.683305	-0.0760413	0.0169127	6.92059e-06	rs3861695	GCST90199646	8013	20.215
G	A	0.283475	-0.0822705	0.0169917	1.28672e-06	rs522708	GCST90199646	8013	23.4431
T	C	0.0215081	-0.236251	0.0532573	9.16358e-06	rs187258635	GCST90199646	8013	19.6784
C	T	0.0442895	0.192917	0.0371937	2.13916e-07	rs72824920	GCST90199646	8013	26.9031
A	G	0.0351109	-0.204526	0.0425454	1.53017e-06	rs12471344	GCST90199646	8013	23.1096
G	T	0.00712767	0.409958	0.0917044	7.80613e-06	rs72950259	GCST90199646	8013	19.9847
A	G	0.0258828	0.222387	0.0486142	4.77297e-06	rs77380220	GCST90199646	8013	20.9263
A	G	0.0584083	-0.160981	0.0328036	9.2284e-07	rs73217253	GCST90199646	8013	24.0828
A	G	0.0254653	0.240882	0.0486921	7.53505e-07	rs147503040	GCST90199646	8013	24.4733
T	G	0.0106531	0.343904	0.0751315	4.70886e-06	rs79188489	GCST90199646	8013	20.9522
G	A	0.0161857	0.273101	0.0610391	7.66985e-06	rs62362979	GCST90199646	8013	20.0184
T	G	0.0182409	0.265359	0.0575444	4.00005e-06	rs62621664	GCST90199646	8013	21.2648
T	C	0.0191874	-0.273576	0.0557177	9.10581e-07	rs375709482	GCST90199646	8013	24.1085
C	T	0.441401	-0.0715199	0.015626	4.71698e-06	rs10097464	GCST90199646	8013	20.9488
C	T	0.162725	0.0994006	0.0208627	1.8932e-06	rs1041350	GCST90199646	8013	22.7006
C	T	0.0324447	0.200004	0.0431905	3.64356e-06	rs1010664	GCST90199646	8013	21.4438
T	C	0.0181761	0.25787	0.0580381	8.86671e-06	rs77091748	GCST90199646	8013	19.7413
A	C	0.0324797	-0.202699	0.0432874	2.83225e-06	rs76930336	GCST90199646	8013	21.9271
T	C	0.00708375	-0.420894	0.0921	4.87808e-06	rs113812650	GCST90199646	8013	20.8846
G	A	0.568464	-0.0758655	0.0155994	1.154e-06	rs9572022	GCST90199646	8013	23.6523
T	C	0.00338685	0.594305	0.13274	7.56251e-06	rs117167763	GCST90199646	8013	20.0454
A	G	0.0602902	0.162441	0.0331451	9.53955e-07	rs72645867	GCST90199646	8013	24.0189
C	T	0.15625	-0.0942693	0.0212045	8.75949e-06	rs75476920	GCST90199646	8013	19.7644
A	G	0.807333	-0.0926697	0.0194371	1.86358e-06	rs9959080	GCST90199646	8013	22.7307
G	T	0.854558	-0.109387	0.02296	1.89575e-06	rs10153505	GCST90199646	8013	22.698
G	A	0.348675	0.0721685	0.0160673	7.0676e-06	rs367715	GCST90199646	8013	20.1748
T	C	0.12614	-0.110209	0.023061	1.76156e-06	rs2833465	GCST90199646	8013	22.839
C	G	0.0237352	0.229928	0.05	4.25419e-06	rs6010005	GCST90199646	8013	21.1468
T	C	0.274212	-0.0834655	0.018084	3.9229e-06	rs10902695	GCST90199647	7822	21.3022
G	A	0.0174664	-0.274555	0.0606691	6.02668e-06	rs72793907	GCST90199647	7822	20.4797
T	C	0.0561395	-0.155876	0.0349153	8.02918e-06	rs1388182	GCST90199647	7822	19.9309
C	G	0.0759902	0.142487	0.0303158	2.60048e-06	rs114110478	GCST90199647	7822	22.0908
A	C	0.0308404	-0.211336	0.0468234	6.37754e-06	rs75723819	GCST90199647	7822	20.3714
T	C	0.0183091	-0.281468	0.0600974	2.81969e-06	rs75870478	GCST90199647	7822	21.9355
A	T	0.210393	0.0886627	0.0196537	6.44475e-06	rs67360043	GCST90199647	7822	20.3514
G	C	0.172656	-0.0982197	0.0220943	8.76968e-06	rs258831	GCST90199647	7822	19.7623
C	T	0.0187757	-0.276332	0.0591917	3.03525e-06	rs116926604	GCST90199647	7822	21.7942
A	G	0.0295007	-0.232926	0.0470132	7.25218e-07	rs79361921	GCST90199647	7822	24.5469
G	A	0.0811424	0.136372	0.0301283	5.99992e-06	rs17428030	GCST90199647	7822	20.4881
T	C	0.0731332	0.155223	0.0305894	3.88709e-07	rs12259905	GCST90199647	7822	25.7496
T	C	0.399028	-0.0738501	0.0164924	7.54096e-06	rs4615950	GCST90199647	7822	20.0509
C	T	0.0234865	-0.242551	0.0527985	4.35018e-06	rs34804482	GCST90199647	7822	21.1039
C	T	0.336783	-0.0815481	0.017458	2.99589e-06	rs643104	GCST90199647	7822	21.8192
G	A	0.0173385	-0.270594	0.0611119	9.51795e-06	rs74069834	GCST90199647	7822	19.6058
G	A	0.669651	-0.0792948	0.0174912	5.80379e-06	rs7323950	GCST90199647	7822	20.5518
T	C	0.0176742	-0.278367	0.060805	4.694e-06	rs116572946	GCST90199647	7822	20.9583
G	A	0.0127102	-0.328871	0.0716904	4.48836e-06	rs79542551	GCST90199647	7822	21.044
A	G	0.016898	0.322722	0.0619626	1.90536e-07	rs115520044	GCST90199647	7822	27.1268
C	A	0.0721271	0.140865	0.0309814	5.44768e-06	rs75095637	GCST90199647	7822	20.673
A	G	0.0133062	-0.313019	0.0708522	9.96551e-06	rs180968112	GCST90199647	7822	19.518
G	A	0.0338003	-0.20014	0.0441667	5.85782e-06	rs74526939	GCST90199647	7822	20.5342
A	G	0.0180128	-0.270438	0.0600696	6.72911e-06	rs149370966	GCST90199647	7822	20.2687
C	A	0.435058	-0.0787472	0.0162537	1.26685e-06	rs2245730	GCST90199647	7822	23.4728
A	T	0.980668	-0.303655	0.0557783	5.21094e-08	rs526600	GCST90199648	8139	29.6367
A	T	0.886879	0.113912	0.0241326	2.35583e-06	rs7536190	GCST90199648	8139	22.2808
A	G	0.245431	0.079919	0.0176597	6.02526e-06	rs2800798	GCST90199648	8139	20.4802
T	A	0.218221	0.0877134	0.0190478	4.12664e-06	rs28429046	GCST90199648	8139	21.2052
C	G	0.803761	-0.0930985	0.0192478	1.31914e-06	rs219151	GCST90199648	8139	23.395
C	G	0.0208697	-0.241187	0.0534709	6.46361e-06	rs139280007	GCST90199648	8139	20.3457
A	G	0.646606	0.125118	0.015516	7.39543e-16	rs4988235	GCST90199648	8139	65.025
C	T	0.00797971	-0.40062	0.0847491	2.27723e-06	rs138882034	GCST90199648	8139	22.3458
G	A	0.0024003	-0.72443	0.15567	3.26144e-06	rs147071339	GCST90199648	8139	21.6562
T	C	0.601673	0.0750138	0.0155373	1.37932e-06	rs6444144	GCST90199648	8139	23.3094
A	T	0.580627	0.0705329	0.0155202	5.50414e-06	rs5026374	GCST90199648	8139	20.6533
T	C	0.055333	0.149694	0.033745	9.16336e-06	rs112766573	GCST90199648	8139	19.6784
C	T	0.0970646	0.116636	0.0258071	6.19749e-06	rs78394231	GCST90199648	8139	20.4262
A	C	0.0178351	0.254382	0.0574857	9.63851e-06	rs118097969	GCST90199648	8139	19.5818
A	C	0.00916021	-0.376359	0.0796429	2.29459e-06	rs185053832	GCST90199648	8139	22.3311
C	T	0.817748	-0.132448	0.0208369	2.06534e-10	rs11976181	GCST90199648	8139	40.404
A	C	0.936148	0.150169	0.0310105	1.28209e-06	rs55646821	GCST90199648	8139	23.45
C	T	0.130862	-0.103914	0.0229285	5.83995e-06	rs868427	GCST90199648	8139	20.5398
T	C	0.0122087	-0.308695	0.069429	8.74061e-06	rs138306161	GCST90199648	8139	19.7687
G	A	0.0136799	-0.331071	0.0662852	5.89455e-07	rs117813792	GCST90199648	8139	24.9465
A	G	0.0399656	0.186098	0.0389448	1.76596e-06	rs111517692	GCST90199648	8139	22.8341
T	C	0.0114964	-0.364422	0.0717318	3.76743e-07	rs16923778	GCST90199648	8139	25.8099
A	G	0.0583838	-0.144243	0.0325739	9.50335e-06	rs16936434	GCST90199648	8139	19.6088
C	T	0.0145213	-0.29621	0.0635149	3.10664e-06	rs11219784	GCST90199648	8139	21.7494
G	T	0.120487	-0.109981	0.0239503	4.38952e-06	rs72670617	GCST90199648	8139	21.0869
A	G	0.0228932	0.235097	0.0504828	3.20903e-06	rs116855721	GCST90199648	8139	21.6874
C	T	0.552011	-0.0762043	0.0152829	6.15686e-07	rs10152997	GCST90199648	8139	24.8626
C	T	0.16675	0.0966945	0.020462	2.29468e-06	rs34278530	GCST90199648	8139	22.331
A	C	0.0189905	-0.552741	0.0562598	8.80516e-23	rs77283946	GCST90199648	8139	96.5266
T	G	0.0309995	-0.267495	0.0444913	1.82908e-09	rs116139938	GCST90199648	8139	36.1477
G	A	0.588573	0.0758197	0.015228	6.39246e-07	rs2638281	GCST90199648	8139	24.7901
G	A	0.00831678	-0.402017	0.0838446	1.62846e-06	rs190533843	GCST90199648	8139	22.99
A	G	0.000123047	-3.06436	0.685923	7.91384e-06	rs11912766	GCST90199648	8139	19.9585
T	C	0.0377603	-0.178874	0.0395199	6.00641e-06	rs11121795	GCST90199649	8134	20.4863
C	T	0.338891	-0.195795	0.0157253	1.38202e-35	rs112957492	GCST90199649	8134	155.026
C	T	0.0099395	-0.366432	0.0770971	2.00554e-06	rs74988287	GCST90199649	8134	22.5897
A	G	0.51141	-0.0671657	0.0151226	8.93665e-06	rs10188669	GCST90199649	8134	19.7261
G	A	0.0131579	-0.299834	0.0666202	6.77474e-06	rs115307528	GCST90199649	8134	20.2558
T	G	0.655887	0.0732419	0.0160311	4.90664e-06	rs2712421	GCST90199649	8134	20.8734
G	A	0.0862856	0.128883	0.0270407	1.8767e-06	rs400810	GCST90199649	8134	22.7172
T	C	0.175664	0.0896599	0.0199692	7.12545e-06	rs34542491	GCST90199649	8134	20.1593
A	G	0.0496511	-0.166275	0.0351807	2.28641e-06	rs140033739	GCST90199649	8134	22.338
G	C	0.121888	-0.136926	0.023095	3.05078e-09	rs3812316	GCST90199649	8134	35.1509
T	C	0.0227329	-0.226606	0.051098	9.21865e-06	rs60417901	GCST90199649	8134	19.6669
T	C	0.012135	0.317893	0.0698624	5.3575e-06	rs141701630	GCST90199649	8134	20.705
C	G	0.0714189	0.139809	0.031174	7.29826e-06	rs72697217	GCST90199649	8134	20.1134
C	T	0.306967	-0.263536	0.0162451	3.49778e-59	rs174560	GCST90199649	8134	263.169
C	G	0.868833	-0.194744	0.0224871	4.70771e-18	rs964184	GCST90199649	8134	75
G	C	0.166874	-0.104296	0.0203216	2.86272e-07	rs2269938	GCST90199649	8134	26.3402
G	A	0.0095679	-0.366363	0.0780364	2.66903e-06	rs112843621	GCST90199649	8134	22.0409
A	G	0.0272033	-0.221346	0.0471492	2.67135e-06	rs80195574	GCST90199649	8134	22.0391
G	A	0.623614	-0.0917612	0.0157522	5.70113e-09	rs1532085	GCST90199649	8134	33.9341
A	G	0.01871	0.25749	0.0562381	4.68177e-06	rs79608464	GCST90199649	8134	20.9633
G	A	0.0143349	0.479876	0.0634052	3.77862e-14	rs77960347	GCST90199649	8134	57.2807
T	G	0.826708	0.132894	0.0200029	3.05834e-11	rs7241918	GCST90199649	8134	44.1392
T	C	0.0402441	-0.189746	0.0383851	7.68393e-07	rs66466742	GCST90199649	8134	24.4354
G	A	0.599898	0.0939248	0.0158609	3.18487e-09	rs157595	GCST90199649	8134	35.0675
G	C	0.562667	0.174476	0.0155831	4.2426e-29	rs626283	GCST90199649	8134	125.361
G	A	0.437266	-0.0666468	0.0146285	5.21484e-06	rs34380016	GCST90199650	8233	20.7567
A	G	0.0150532	-0.265524	0.058646	5.9667e-06	rs190002061	GCST90199650	8233	20.4989
T	C	0.0765673	0.118683	0.0265768	7.98229e-06	rs62154332	GCST90199650	8233	19.9421
G	A	0.857589	-0.0945532	0.0213736	9.69652e-06	rs7617388	GCST90199650	8233	19.5703
T	C	0.0112236	-0.300455	0.067736	9.1782e-06	rs185272650	GCST90199650	8233	19.6752
G	A	0.64522	-0.072441	0.0148179	1.01477e-06	rs1354368	GCST90199650	8233	23.8999
C	T	0.194657	-0.0798371	0.0178954	8.14575e-06	rs11950935	GCST90199650	8233	19.9034
A	G	0.0546588	-0.152997	0.0316953	1.38514e-06	rs73782967	GCST90199650	8233	23.3011
C	T	0.111679	-0.102015	0.0229082	8.45953e-06	rs1867457	GCST90199650	8233	19.8311
C	T	0.0109306	0.318007	0.0686372	3.60129e-06	rs113392484	GCST90199650	8233	21.4662
A	G	0.024059	-0.209946	0.046984	7.87867e-06	rs117078442	GCST90199650	8233	19.9671
A	G	0.0147347	0.321487	0.0589415	4.91562e-08	rs145909629	GCST90199650	8233	29.7498
G	T	0.326865	0.07003	0.0152695	4.51219e-06	rs2472509	GCST90199650	8233	21.0338
T	C	0.709362	0.185074	0.0156931	4.22481e-32	rs2997922	GCST90199650	8233	139.083
T	G	0.0429166	0.164806	0.0355849	3.63318e-06	rs142582686	GCST90199650	8233	21.4494
A	G	0.30454	0.0749453	0.0160157	2.87603e-06	rs11598287	GCST90199650	8233	21.8976
C	T	0.0356968	-0.170317	0.0384177	9.28037e-06	rs75333405	GCST90199650	8233	19.6541
T	C	0.140026	0.0949183	0.0213333	8.61484e-06	rs2794660	GCST90199650	8233	19.7963
T	C	0.329491	-0.0679091	0.0151389	7.26587e-06	rs61674325	GCST90199650	8233	20.1218
C	T	0.236978	-0.0753124	0.0168771	8.10475e-06	rs1255731	GCST90199650	8233	19.913
T	C	0.0411829	0.167538	0.0359224	3.10312e-06	rs148403098	GCST90199650	8233	21.7518
C	A	0.0370029	-0.175748	0.0379139	3.56131e-06	rs139117506	GCST90199650	8233	21.4874
A	C	0.0790114	0.212473	0.0262875	6.33765e-16	rs11647808	GCST90199650	8233	65.3294
A	C	0.214409	-0.0820587	0.0174559	2.58998e-06	rs35021400	GCST90199650	8233	22.0986
C	G	0.0765238	-0.118055	0.0266692	9.57138e-06	rs142009207	GCST90199650	8233	19.5952
T	C	0.0355126	0.172921	0.0390292	9.39877e-06	rs150393758	GCST90199650	8233	19.6298
C	T	0.428307	-0.0637423	0.0143515	8.9327e-06	rs19009	GCST90199650	8233	19.727
T	G	0.17895	0.0929219	0.0196733	2.32117e-06	rs12129379	GCST90199651	8279	22.3091
T	C	0.0138364	0.282577	0.0630184	7.32432e-06	rs181031465	GCST90199651	8279	20.1066
C	T	0.100677	0.110271	0.0242799	5.58135e-06	rs3731644	GCST90199651	8279	20.6267
G	A	0.380725	-0.068416	0.0152901	7.65771e-06	rs11715464	GCST90199651	8279	20.0214
T	C	0.315498	0.0724482	0.0158802	5.06262e-06	rs11709701	GCST90199651	8279	20.8134
G	A	0.0880354	0.123625	0.0261218	2.21625e-06	rs11930628	GCST90199651	8279	22.3979
C	T	0.457063	0.0675472	0.0146699	4.13525e-06	rs1018091	GCST90199651	8279	21.2012
C	T	0.0186215	-0.248645	0.0546737	5.42114e-06	rs77207094	GCST90199651	8279	20.6825
A	G	0.429891	-0.0784228	0.0147676	1.09343e-07	rs8523	GCST90199651	8279	28.201
G	T	0.023446	-0.221919	0.0487912	5.4067e-06	rs187828726	GCST90199651	8279	20.6874
A	G	0.0352002	-0.182777	0.040097	5.15535e-06	rs73045049	GCST90199651	8279	20.7787
A	G	0.327588	0.0734802	0.0160133	4.46044e-06	rs34736275	GCST90199651	8279	21.0562
A	T	0.026335	-0.209975	0.0460257	5.06353e-06	rs139278946	GCST90199651	8279	20.813
G	A	0.207876	-0.0830568	0.0187327	9.25958e-06	rs13268878	GCST90199651	8279	19.6585
C	T	0.0302902	0.194787	0.0430833	6.15001e-06	rs117676889	GCST90199651	8279	20.441
G	A	0.0129169	-0.292453	0.0652677	7.43554e-06	rs148894582	GCST90199651	8279	20.0778
A	G	0.318542	-0.0936123	0.015879	3.73866e-09	rs174603	GCST90199651	8279	34.7552
A	G	0.0247183	-0.229959	0.047234	1.12451e-06	rs145325641	GCST90199651	8279	23.7023
G	A	0.00507707	0.479847	0.104216	4.13762e-06	rs143268031	GCST90199651	8279	21.2
T	C	0.0153501	-0.271564	0.0598372	5.66876e-06	rs73500833	GCST90199651	8279	20.5969
T	A	0.0116734	-0.321529	0.0691608	3.33553e-06	rs144230997	GCST90199651	8279	21.6133
A	G	0.454628	-0.065497	0.0148097	9.75301e-06	rs1934826	GCST90199651	8279	19.5592
C	G	0.553703	-0.0728917	0.0151593	1.5215e-06	rs9545715	GCST90199651	8279	23.1205
G	T	0.856833	0.101809	0.0218657	3.2225e-06	rs6564915	GCST90199651	8279	21.6793
G	A	0.927349	-0.135106	0.0304665	9.22546e-06	rs2055570	GCST90199652	8055	19.6655
C	T	0.609726	0.138779	0.0159732	3.68039e-18	rs1354034	GCST90199652	8055	75.4855
A	G	0.0541305	0.154741	0.0347262	8.34918e-06	rs78453362	GCST90199652	8055	19.8562
C	G	0.0146308	-0.294515	0.065059	5.98576e-06	rs78365257	GCST90199652	8055	20.4927
C	T	0.205068	0.0882151	0.0195516	6.4248e-06	rs6871550	GCST90199652	8055	20.3574
A	T	0.0360831	-0.185696	0.041852	9.12308e-06	rs12652405	GCST90199652	8055	19.6867
A	T	0.975691	0.228935	0.0506099	6.08206e-06	rs154803	GCST90199652	8055	20.4623
C	T	0.310012	-0.0774887	0.0166568	3.28633e-06	rs9277341	GCST90199652	8055	21.6418
A	G	0.0289729	-0.21443	0.0462655	3.57332e-06	rs55731338	GCST90199652	8055	21.4811
G	A	0.139338	-0.106904	0.0224635	1.94566e-06	rs17831607	GCST90199652	8055	22.6482
A	G	0.223223	-0.0842069	0.0189265	8.62088e-06	rs13234046	GCST90199652	8055	19.795
C	T	0.0200426	-0.258703	0.0555882	3.25682e-06	rs138806707	GCST90199652	8055	21.659
A	G	0.0110821	-0.330974	0.0743846	8.6072e-06	rs118096873	GCST90199652	8055	19.798
G	A	0.0139821	0.296795	0.0661347	7.19855e-06	rs80312835	GCST90199652	8055	20.1398
T	C	0.0293313	-0.228706	0.0457893	5.89112e-07	rs117022836	GCST90199652	8055	24.9475
G	C	0.0367098	-0.188363	0.0410966	4.57413e-06	rs7161063	GCST90199652	8055	21.0077
G	A	0.0422211	-0.173508	0.0382524	5.73656e-06	rs72761668	GCST90199652	8055	20.5741
A	G	0.150056	-0.10594	0.0217392	1.09794e-06	rs55823223	GCST90199652	8055	23.7483
C	G	0.113639	-0.109671	0.0247405	9.30014e-06	rs12965592	GCST90199652	8055	19.6502
G	T	0.223247	-0.0846584	0.0188206	6.85413e-06	rs75129304	GCST90199652	8055	20.2336
T	C	0.0591344	-0.155282	0.0336363	3.90287e-06	rs56058673	GCST90199652	8055	21.3121
A	G	0.0126404	-0.303145	0.0683667	9.24546e-06	rs148311684	GCST90199653	8271	19.6613
C	T	0.924975	0.131699	0.0294263	7.62133e-06	rs2996477	GCST90199653	8271	20.0306
A	G	0.064399	0.147692	0.031243	2.27645e-06	rs114128846	GCST90199653	8271	22.3464
A	G	0.0406628	-0.189114	0.0384282	8.59963e-07	rs79682447	GCST90199653	8271	24.2185
G	A	0.201939	0.0850279	0.019173	9.2171e-06	rs28867983	GCST90199653	8271	19.6672
C	T	0.439682	-0.0728829	0.0154847	2.51668e-06	rs4698782	GCST90199653	8271	22.1537
A	G	0.264501	-0.0932487	0.0176113	1.19123e-07	rs12331085	GCST90199653	8271	28.0351
A	G	0.27399	0.0782659	0.0173632	6.55743e-06	rs4975528	GCST90199653	8271	20.3182
A	G	0.014061	0.312097	0.065423	1.83812e-06	rs147325198	GCST90199653	8271	22.7572
C	T	0.312933	0.073257	0.0164631	8.59628e-06	rs9349828	GCST90199653	8271	19.8004
T	G	0.0329258	0.200887	0.0425847	2.3894e-06	rs116926922	GCST90199653	8271	22.2534
C	T	0.160135	0.0967565	0.0211482	4.75862e-06	rs10868484	GCST90199653	8271	20.9321
G	A	0.243905	-0.080974	0.0179663	6.57522e-06	rs4485089	GCST90199653	8271	20.313
G	T	0.0254391	0.217589	0.0488736	8.50461e-06	rs79292294	GCST90199653	8271	19.821
A	G	0.0741304	0.13245	0.0289892	4.90168e-06	rs17583806	GCST90199653	8271	20.8752
G	C	0.534699	0.0709062	0.0153401	3.79536e-06	rs2676379	GCST90199653	8271	21.3654
A	C	0.0874939	0.130285	0.0272362	1.72261e-06	rs28704912	GCST90199653	8271	22.8821
A	G	0.0154583	0.275401	0.0618858	8.58129e-06	rs142273297	GCST90199653	8271	19.8038
A	G	0.0106575	-0.351981	0.0784625	7.25809e-06	rs114830966	GCST90199654	7840	20.124
T	G	0.0217669	-0.243234	0.0539023	6.40691e-06	rs72799346	GCST90199654	7840	20.3626
C	T	0.283725	0.0812524	0.0177378	4.63326e-06	rs10194878	GCST90199654	7840	20.9833
A	G	0.352215	0.073513	0.0166079	9.58302e-06	rs1503609	GCST90199654	7840	19.5929
T	A	0.0133803	-0.308828	0.0689018	7.38941e-06	rs115087674	GCST90199654	7840	20.0896
C	T	0.682724	0.0811845	0.01711	2.08665e-06	rs9370260	GCST90199654	7840	22.5137
T	C	0.0306812	-0.211642	0.0468436	6.24082e-06	rs150604675	GCST90199654	7840	20.4128
G	T	0.0254724	0.228458	0.0504438	5.92737e-06	rs78574673	GCST90199654	7840	20.5115
T	C	0.00843666	-0.385059	0.0868612	9.29138e-06	rs118105917	GCST90199654	7840	19.6518
A	T	0.110708	-0.112899	0.0255469	9.90231e-06	rs7787264	GCST90199654	7840	19.5301
C	T	0.205073	-0.0931508	0.020119	3.6566e-06	rs13243315	GCST90199654	7840	21.4368
C	T	0.0108029	-0.357145	0.0775345	4.09938e-06	rs150047778	GCST90199654	7840	21.2177
A	G	0.029188	-0.22819	0.0472548	1.37267e-06	rs79361921	GCST90199654	7840	23.3185
G	A	0.0241997	-0.253719	0.0518432	9.88221e-07	rs78607630	GCST90199654	7840	23.9509
T	C	0.0840498	0.137987	0.0286132	1.41769e-06	rs11599254	GCST90199654	7840	23.2565
G	A	0.408098	-0.0767333	0.0163837	2.82009e-06	rs10509810	GCST90199654	7840	21.9353
T	C	0.0194548	-0.255726	0.057744	9.48373e-06	rs143167061	GCST90199654	7840	19.6126
T	C	0.245032	0.0933967	0.0187015	5.91196e-07	rs11032948	GCST90199654	7840	24.9408
C	T	0.336248	-0.081713	0.0174577	2.86002e-06	rs643104	GCST90199654	7840	21.9083
T	G	0.170187	-0.0950999	0.0212194	7.40329e-06	rs17653722	GCST90199654	7840	20.086
T	C	0.0391705	-0.181124	0.0407723	8.89931e-06	rs75467050	GCST90199654	7840	19.7343
C	T	0.012781	-0.343882	0.0708587	1.21566e-06	rs34563893	GCST90199654	7840	23.5523
T	C	0.0333248	0.199304	0.0441846	6.46105e-06	rs2274148	GCST90199654	7840	20.3465
G	A	0.532382	-0.0721645	0.0163342	9.96179e-06	rs7326993	GCST90199654	7840	19.5187
A	G	0.0170535	0.30686	0.0617075	6.59906e-07	rs115520044	GCST90199654	7840	24.7289
C	A	0.15482	0.0994323	0.0223294	8.46886e-06	rs28491088	GCST90199654	7840	19.829
A	G	0.0190433	-0.270033	0.0581759	3.45602e-06	rs112492033	GCST90199654	7840	21.545
G	T	0.4716	-0.0738812	0.0158913	3.33291e-06	rs62017761	GCST90199654	7840	21.6147
G	C	0.147324	-0.103929	0.0224526	3.67743e-06	rs10459799	GCST90199654	7840	21.426
C	A	0.940958	-0.154204	0.0338631	5.27008e-06	rs57526497	GCST90199654	7840	20.7366
C	T	0.0564862	-0.153486	0.0346997	9.72234e-06	rs77866717	GCST90199654	7840	19.5653
C	T	0.573947	-0.111197	0.0159364	3.00367e-12	rs56113850	GCST90199654	7840	48.6862
C	A	0.434712	-0.0769941	0.0162704	2.22152e-06	rs2245730	GCST90199654	7840	22.3933
T	C	0.188329	-0.0877537	0.0192477	5.13532e-06	rs2291115	GCST90199655	8255	20.7861
C	T	0.840504	0.0935486	0.0202835	3.98709e-06	rs6754181	GCST90199655	8255	21.271
G	A	0.399187	0.0924746	0.0150638	8.31252e-10	rs893971	GCST90199655	8255	37.6856
C	A	0.0606982	-0.152913	0.0307105	6.38534e-07	rs56107485	GCST90199655	8255	24.7922
T	C	0.72081	0.0767546	0.0165318	3.43625e-06	rs7012455	GCST90199655	8255	21.556
C	G	0.0370528	0.183548	0.0390382	2.57958e-06	rs112482875	GCST90199655	8255	22.1065
T	C	0.159237	0.0976357	0.0200177	1.07452e-06	rs58729469	GCST90199655	8255	23.7897
A	G	0.0466309	-0.17389	0.0348777	6.17385e-07	rs73597221	GCST90199655	8255	24.8573
A	G	0.017058	0.26568	0.0567147	2.80646e-06	rs75090459	GCST90199655	8255	21.9445
A	G	0.813639	-0.0850341	0.019043	7.99266e-06	rs12894999	GCST90199655	8255	19.9396
T	C	0.0607551	-0.147065	0.0310573	2.18759e-06	rs77753167	GCST90199655	8255	22.4229
C	G	0.96283	-0.186005	0.0393211	2.24051e-06	rs6055350	GCST90199655	8255	22.3768
C	T	0.0138957	0.292597	0.0654917	7.90694e-06	rs140560919	GCST90199656	8242	19.9603
G	A	0.400124	-0.0701385	0.0156135	7.05018e-06	rs492467	GCST90199656	8242	20.1796
A	G	0.139213	0.101358	0.0221088	4.55069e-06	rs55839541	GCST90199656	8242	21.0177
G	A	0.388522	0.0737226	0.0158935	3.50859e-06	rs4649261	GCST90199656	8242	21.516
A	G	0.0185524	0.269587	0.0567278	2.0112e-06	rs146369127	GCST90199656	8242	22.5843
C	T	0.496355	0.0706641	0.0155505	5.51533e-06	rs7651697	GCST90199656	8242	20.6495
T	G	0.837001	-0.0952962	0.0204074	3.01657e-06	rs4692540	GCST90199656	8242	21.806
G	C	0.0117339	-0.362577	0.0700538	2.27061e-07	rs191105317	GCST90199656	8242	26.7878
C	G	0.891315	-0.114955	0.0245476	2.82755e-06	rs13176353	GCST90199656	8242	21.93
A	G	0.013081	0.30447	0.0669031	5.34158e-06	rs114842896	GCST90199656	8242	20.7108
C	T	0.240034	0.0800674	0.01791	7.80184e-06	rs651578	GCST90199656	8242	19.9857
C	T	0.743482	0.0774978	0.0174619	9.07576e-06	rs6904845	GCST90199656	8242	19.6968
C	T	0.974437	0.213632	0.0481132	8.98791e-06	rs2496679	GCST90199656	8242	19.7153
A	G	0.00753433	-0.39936	0.0884327	6.30262e-06	rs9479849	GCST90199656	8242	20.394
C	T	0.0116698	-0.315708	0.0706034	7.76506e-06	rs139986278	GCST90199656	8242	19.9949
C	T	0.307059	-0.0742048	0.01661	7.9147e-06	rs2016346	GCST90199656	8242	19.9584
A	G	0.0306073	-0.217425	0.0447759	1.19873e-06	rs74334677	GCST90199656	8242	23.5793
C	T	0.0449466	0.16474	0.0370405	8.68438e-06	rs117023050	GCST90199656	8242	19.7808
C	A	0.980903	-0.266191	0.0555632	1.66138e-06	rs11078452	GCST90199656	8242	22.9516
C	G	0.381295	0.0712004	0.0160318	8.94547e-06	rs1971157	GCST90199656	8242	19.7242
A	G	0.454857	0.0702721	0.0153512	4.70302e-06	rs198542	GCST90199656	8242	20.9547
T	C	0.0209548	-0.255879	0.0532644	1.55571e-06	rs72987107	GCST90199656	8242	23.0778
C	T	0.576131	-0.076687	0.0152603	5.02725e-07	rs56113850	GCST90199656	8242	25.2533
A	C	0.0184262	-0.261606	0.056463	3.60008e-06	rs140079282	GCST90199657	8246	21.4668
A	G	0.393833	-0.0723142	0.015939	5.70756e-06	rs1488103	GCST90199657	8246	20.5838
T	C	0.737365	-0.0816351	0.0173502	2.53695e-06	rs1456759	GCST90199657	8246	22.1383
T	C	0.0153631	0.27762	0.0620996	7.80146e-06	rs115939317	GCST90199657	8246	19.9859
A	G	0.378124	-0.0776802	0.0161082	1.41834e-06	rs41397245	GCST90199657	8246	23.2556
G	A	0.0394801	0.184415	0.0392364	2.60043e-06	rs71588370	GCST90199657	8246	22.0909
G	A	0.00497814	0.513535	0.109227	2.58227e-06	rs138132596	GCST90199657	8246	22.1045
C	T	0.0266543	0.229382	0.0484838	2.233e-06	rs141116536	GCST90199657	8246	22.3834
G	A	0.0262263	-0.256109	0.0478132	8.48745e-08	rs9461721	GCST90199657	8246	28.6916
A	G	0.1805	-0.0936889	0.0200697	3.03896e-06	rs9360664	GCST90199657	8246	21.7919
G	C	0.0606116	0.147791	0.0320867	4.10483e-06	rs11986857	GCST90199657	8246	21.2151
C	T	0.0494112	0.157515	0.0353441	8.32674e-06	rs10960927	GCST90199657	8246	19.8614
C	T	0.317054	-0.0733906	0.0164198	7.83555e-06	rs10744901	GCST90199657	8246	19.9777
G	A	0.644609	-0.0718094	0.0160027	7.21237e-06	rs6493965	GCST90199657	8246	20.1361
A	G	0.49245	0.0725737	0.0157374	3.99671e-06	rs7200047	GCST90199657	8246	21.2663
T	C	0.460226	0.0955501	0.0152708	3.92298e-10	rs1000821	GCST90199657	8246	39.1506
G	A	0.0362631	0.190151	0.0413987	4.36607e-06	rs10502344	GCST90199657	8246	21.0972
C	A	0.0611044	0.132036	0.029663	8.53929e-06	rs72859389	GCST90199658	8250	19.8132
A	G	0.0227938	-0.23423	0.0483974	1.30022e-06	rs142728688	GCST90199658	8250	23.4229
T	A	0.0149562	0.267776	0.059366	6.46449e-06	rs142808012	GCST90199658	8250	20.3455
T	C	0.807407	0.0830487	0.0184612	6.84165e-06	rs1955284	GCST90199658	8250	20.237
A	C	0.178937	-0.0864222	0.0188155	4.36647e-06	rs4852728	GCST90199658	8250	21.0969
T	C	0.105338	0.116068	0.0236777	9.48658e-07	rs11715398	GCST90199658	8250	24.0296
C	T	0.44434	0.0726542	0.0146613	7.21386e-07	rs1808859	GCST90199658	8250	24.5571
A	G	0.231208	0.0830143	0.0171179	1.23742e-06	rs35783478	GCST90199658	8250	23.5182
T	C	0.599716	-0.070098	0.0147602	2.0429e-06	rs620617	GCST90199658	8250	22.5542
G	A	0.116319	-0.119704	0.0225894	1.16365e-07	rs1975533	GCST90199658	8250	28.0807
C	A	0.0853852	-0.123459	0.0259273	1.91937e-06	rs34973031	GCST90199658	8250	22.6741
A	G	0.595653	0.0727989	0.0146176	6.35102e-07	rs7737487	GCST90199658	8250	24.8026
C	T	0.602667	0.0779035	0.0152545	3.27446e-07	rs734860	GCST90199658	8250	26.0806
C	T	0.0221196	0.228417	0.0492927	3.58845e-06	rs62485457	GCST90199658	8250	21.4729
T	G	0.0211627	-0.227203	0.0503536	6.41715e-06	rs76445723	GCST90199658	8250	20.3595
A	G	0.657788	-0.0731137	0.0155296	2.50131e-06	rs4934976	GCST90199658	8250	22.1655
G	A	0.539011	-0.0659084	0.0142595	3.79896e-06	rs10832920	GCST90199658	8250	21.3635
T	C	0.0292252	0.195815	0.0434709	6.65286e-06	rs113914810	GCST90199658	8250	20.2906
G	A	0.0386388	0.170371	0.0373253	5.0068e-06	rs78820411	GCST90199658	8250	20.8346
A	G	0.280961	-0.0797399	0.0161833	8.33707e-07	rs10414919	GCST90199658	8250	24.2782
T	G	0.0064524	0.405287	0.0904053	7.36017e-06	rs151029917	GCST90199658	8250	20.0973
G	A	0.0291836	0.195553	0.0432889	6.26065e-06	rs79376596	GCST90199658	8250	20.4068
C	A	0.341811	-0.0805466	0.0157387	3.09195e-07	rs10789117	GCST90199659	8260	26.1913
G	A	0.68347	0.0754039	0.0169789	8.95281e-06	rs9436300	GCST90199659	8260	19.7228
T	C	0.0130281	0.310888	0.0661973	2.64817e-06	rs151115380	GCST90199659	8260	22.056
T	C	0.05619	-0.156036	0.0325815	1.67535e-06	rs13035306	GCST90199659	8260	22.9355
C	T	0.0141818	-0.322065	0.0642743	5.42083e-07	rs35311550	GCST90199659	8260	25.108
T	C	0.436891	-0.0758416	0.0155174	1.02115e-06	rs7610125	GCST90199659	8260	23.8878
T	C	0.0899487	0.126378	0.0264791	1.81728e-06	rs139782415	GCST90199659	8260	22.7791
C	T	0.118281	-0.108294	0.0237693	5.21256e-06	rs6849130	GCST90199659	8260	20.7575
C	T	0.294749	0.0745017	0.0166127	7.30464e-06	rs4266604	GCST90199659	8260	20.1118
G	C	0.186215	0.0888842	0.0195487	5.44662e-06	rs117400415	GCST90199659	8260	20.6735
G	A	0.942421	-0.156331	0.0336519	3.39176e-06	rs13265847	GCST90199659	8260	21.581
A	G	0.0204739	0.24977	0.053264	2.74152e-06	rs78765237	GCST90199659	8260	21.9894
A	G	0.276299	-0.0775788	0.0170992	5.70656e-06	rs1836921	GCST90199659	8260	20.5842
G	A	0.164587	-0.0990229	0.0204562	1.29364e-06	rs2435583	GCST90199659	8260	23.4326
A	G	0.112836	0.113218	0.0239989	2.38589e-06	rs7302336	GCST90199659	8260	22.2561
A	T	0.965825	0.188681	0.0418631	6.57211e-06	rs1555942	GCST90199659	8260	20.3139
A	G	0.0352927	-0.207519	0.0411356	4.54134e-07	rs113735393	GCST90199659	8260	25.4495
T	C	0.00988166	-0.347399	0.0764493	5.51496e-06	rs141437456	GCST90199659	8260	20.6495
A	C	0.535022	0.0702244	0.0154888	5.79093e-06	rs2745311	GCST90199660	8264	20.5561
A	G	0.106101	-0.111093	0.0248798	8.00062e-06	rs2032969	GCST90199660	8264	19.9379
A	G	0.837465	-0.0961117	0.0210504	4.97633e-06	rs6753019	GCST90199660	8264	20.8464
A	G	0.014713	-0.298888	0.0637577	2.76062e-06	rs145128297	GCST90199660	8264	21.9762
A	G	0.764055	0.0902345	0.0181074	6.25094e-07	rs4920834	GCST90199660	8264	24.8332
G	T	0.631678	0.200092	0.0156583	2.15628e-37	rs1061808	GCST90199660	8264	163.294
C	T	0.306209	-0.0754855	0.0167415	6.51662e-06	rs9374755	GCST90199660	8264	20.33
G	A	0.0018173	0.857517	0.179475	1.77117e-06	rs183181954	GCST90199660	8264	22.8285
G	A	0.182667	-0.106164	0.019997	1.1023e-07	rs12544703	GCST90199660	8264	28.1854
C	T	0.307461	-0.0764083	0.0166291	4.33073e-06	rs72728195	GCST90199660	8264	21.1127
G	A	0.0180312	-0.277576	0.0576862	1.4955e-06	rs185772485	GCST90199660	8264	23.1537
A	G	0.0481855	0.160184	0.0357053	7.24796e-06	rs7900015	GCST90199660	8264	20.1267
C	T	0.34593	-0.220549	0.015913	1.11176e-43	rs102275	GCST90199660	8264	192.091
T	C	0.39617	-0.0743413	0.0156753	2.11027e-06	rs3019671	GCST90199660	8264	22.492
A	G	0.461879	-0.0693898	0.0154191	6.78686e-06	rs10778301	GCST90199660	8264	20.2522
G	T	0.166891	-0.0957937	0.0206722	3.58761e-06	rs7320739	GCST90199660	8264	21.4734
T	C	0.247334	0.0825341	0.0180997	5.11584e-06	rs61979368	GCST90199660	8264	20.7933
G	T	0.0177024	0.264148	0.0582611	5.79112e-06	rs45617141	GCST90199660	8264	20.5559
T	G	0.650326	-0.0771848	0.0168088	4.39154e-06	rs1601935	GCST90199660	8264	21.0858
T	G	0.0645318	-0.138473	0.0307182	6.54901e-06	rs12438714	GCST90199660	8264	20.3207
T	C	0.0176685	0.26326	0.0585744	6.97514e-06	rs117470433	GCST90199660	8264	20.2001
T	C	0.0127443	-0.30519	0.0679417	7.05785e-06	rs141357957	GCST90199660	8264	20.1775
T	C	0.325307	0.0901668	0.0162354	2.79678e-08	rs17231506	GCST90199660	8264	30.8438
C	A	0.0448804	0.167765	0.0372989	6.86419e-06	rs57942043	GCST90199660	8264	20.2307
T	C	0.113267	-0.122497	0.0238862	2.92288e-07	rs17248720	GCST90199660	8264	26.3001
G	A	0.0207753	0.239516	0.0538015	8.51368e-06	rs117752111	GCST90199660	8264	19.8189
C	T	0.24807	-0.0815166	0.0180752	6.48731e-06	rs2075269	GCST90199660	8264	20.3388
G	A	0.140637	-0.105459	0.0227622	3.60232e-06	rs72710584	GCST90199661	8171	21.4654
C	T	0.0331348	-0.195659	0.0433217	6.28953e-06	rs139060216	GCST90199661	8171	20.3981
C	T	0.0194312	0.247925	0.0558662	9.08718e-06	rs3856630	GCST90199661	8171	19.6944
G	T	0.0244785	0.224574	0.0501538	7.54464e-06	rs116633901	GCST90199661	8171	20.0499
G	A	0.0398995	-0.191127	0.0392515	1.12e-06	rs62337911	GCST90199661	8171	23.71
T	C	0.273903	-0.0778103	0.017129	5.55614e-06	rs6553200	GCST90199661	8171	20.6353
T	G	0.00817154	-0.424684	0.0860667	8.04149e-07	rs150357582	GCST90199661	8171	24.3479
A	C	0.40824	-0.0760477	0.0156955	1.26496e-06	rs13200335	GCST90199661	8171	23.4759
T	C	0.130699	-0.120147	0.0230713	1.91233e-07	rs73073176	GCST90199661	8171	27.1195
G	C	0.32379	-0.0742667	0.0165607	7.30761e-06	rs10504250	GCST90199661	8171	20.1109
A	G	0.0161251	0.285202	0.0612361	3.20202e-06	rs117247923	GCST90199661	8171	21.6915
G	A	0.119885	0.1074	0.023991	7.58163e-06	rs12376985	GCST90199661	8171	20.0407
C	G	0.0104294	-0.344294	0.075865	5.67231e-06	rs75102017	GCST90199661	8171	20.5957
C	A	0.0528864	-0.160747	0.0347303	3.68428e-06	rs61880906	GCST90199661	8171	21.4224
G	A	0.0174547	-0.276781	0.0589389	2.65226e-06	rs74069834	GCST90199661	8171	22.053
T	G	0.0625536	-0.142941	0.0315949	6.06315e-06	rs73396358	GCST90199661	8171	20.4682
A	G	0.0166093	0.286001	0.0604766	2.25496e-06	rs115520044	GCST90199661	8171	22.3646
T	C	0.250184	0.0860376	0.0177102	1.18529e-06	rs2472297	GCST90199661	8171	23.601
C	G	0.0357502	-0.200611	0.0420445	1.82957e-06	rs76680658	GCST90199661	8171	22.7662
A	G	0.684799	0.076776	0.0170744	6.90652e-06	rs7245628	GCST90199661	8171	20.219
A	G	0.014088	0.350122	0.0658295	1.04557e-07	rs117261516	GCST90199661	8171	28.2877
G	T	0.0211932	-0.269244	0.0526641	3.17963e-07	rs61457016	GCST90199661	8171	26.1374
G	T	0.047164	0.165992	0.0366881	6.0563e-06	rs6137886	GCST90199661	8171	20.4703
G	A	0.0467255	-0.166328	0.0373322	8.37579e-06	rs116882896	GCST90199661	8171	19.8501
G	T	0.00987764	0.36155	0.0786193	4.25051e-06	rs114248797	GCST90199662	7862	21.1484
A	G	0.0465636	-0.171301	0.036733	3.11005e-06	rs59173308	GCST90199662	7862	21.7474
T	C	0.324211	0.0820467	0.0165917	7.61251e-07	rs887829	GCST90199662	7862	24.4535
G	A	0.121513	0.114291	0.0243102	2.58439e-06	rs2407999	GCST90199662	7862	22.1028
A	C	0.155247	-0.0973961	0.0213833	5.24433e-06	rs9295793	GCST90199662	7862	20.746
G	T	0.0209884	0.254733	0.0544181	2.8543e-06	rs142706506	GCST90199662	7862	21.9121
C	A	0.0104605	-0.348749	0.0765056	5.15269e-06	rs80329585	GCST90199662	7862	20.7797
C	T	0.939029	-0.147304	0.0325318	5.95455e-06	rs7047835	GCST90199662	7862	20.5028
C	T	0.0487695	-0.16461	0.0364871	6.43849e-06	rs117350340	GCST90199662	7862	20.3532
A	G	0.0266753	0.227853	0.0482807	2.36619e-06	rs150981358	GCST90199662	7862	22.2722
T	C	0.0252273	-0.239692	0.0496341	1.37102e-06	rs188242626	GCST90199662	7862	23.321
T	C	0.0245285	-0.234768	0.0504297	3.23437e-06	rs117742113	GCST90199662	7862	21.6723
G	A	0.411232	-0.0705248	0.0158333	8.4206e-06	rs8014050	GCST90199662	7862	19.84
T	C	0.0488957	0.162517	0.0360284	6.45813e-06	rs35721219	GCST90199662	7862	20.3473
G	A	0.0268893	-0.236693	0.0482055	9.10349e-07	rs117546625	GCST90199662	7862	24.1089
T	C	0.0442732	-0.177624	0.0377539	2.54124e-06	rs112755187	GCST90199662	7862	22.135
T	C	0.112645	0.111171	0.0247376	6.98957e-06	rs4815566	GCST90199662	7862	20.1961
G	A	0.268484	0.0875381	0.018901	3.632e-06	rs3767942	GCST90199663	7135	21.4499
A	G	0.0144521	0.302597	0.068433	9.78836e-06	rs114393741	GCST90199663	7135	19.5523
T	C	0.0136746	0.317716	0.0716714	9.29501e-06	rs144625636	GCST90199663	7135	19.6511
G	A	0.713592	0.0812734	0.018386	9.85196e-06	rs6756669	GCST90199663	7135	19.5399
C	G	0.015461	0.318113	0.0666451	1.8128e-06	rs116272095	GCST90199663	7135	22.7838
C	T	0.0163265	0.293567	0.0653061	6.94898e-06	rs76793324	GCST90199663	7135	20.2072
T	C	0.0494096	0.169438	0.0381465	8.92236e-06	rs1969346	GCST90199663	7135	19.7293
A	G	0.021614	0.278554	0.0565295	8.32509e-07	rs78621707	GCST90199663	7135	24.2811
G	A	0.417198	0.0755964	0.0167714	6.561e-06	rs13102958	GCST90199663	7135	20.3172
G	A	0.491424	-0.0795996	0.017082	3.16418e-06	rs4355631	GCST90199663	7135	21.7142
G	A	0.388492	0.0755876	0.0168628	7.37679e-06	rs10101376	GCST90199663	7135	20.0929
G	A	0.890797	-0.133494	0.0265452	4.93156e-07	rs1521039	GCST90199663	7135	25.2902
C	T	0.0506867	-0.175898	0.0373161	2.43208e-06	rs12354542	GCST90199663	7135	22.2192
T	C	0.434185	0.0796657	0.0165432	1.46752e-06	rs11040389	GCST90199663	7135	23.1902
C	T	0.0256537	0.231367	0.0522866	9.64488e-06	rs79284264	GCST90199663	7135	19.5804
T	G	0.00835909	0.439649	0.0912265	1.4405e-06	rs12319193	GCST90199663	7135	23.2258
G	A	0.112711	-0.132112	0.0261536	4.38603e-07	rs12878900	GCST90199663	7135	25.5165
T	C	0.00979701	-0.380537	0.0845499	6.77187e-06	rs116938011	GCST90199663	7135	20.2566
G	A	0.63628	-0.0782771	0.0172342	5.57301e-06	rs12444105	GCST90199663	7135	20.6294
G	A	0.748831	-0.0872158	0.0188382	3.66143e-06	rs739244	GCST90199663	7135	21.4344
T	A	0.593586	0.0695791	0.0148237	2.68229e-06	rs10802092	GCST90199664	8235	22.0315
T	C	0.187179	0.0893767	0.0186298	1.60652e-06	rs13396369	GCST90199664	8235	23.0161
T	C	0.0251855	-0.21061	0.0459716	4.62048e-06	rs116721959	GCST90199664	8235	20.9884
A	C	0.525012	0.0678602	0.0145435	3.07118e-06	rs34064769	GCST90199664	8235	21.7717
C	T	0.0356752	0.183637	0.0391572	2.73534e-06	rs78199411	GCST90199664	8235	21.9936
T	C	0.61135	0.0730231	0.0149781	1.08636e-06	rs2359874	GCST90199664	8235	23.7688
T	C	0.112452	-0.117073	0.0231742	4.37544e-07	rs79724540	GCST90199664	8235	25.5214
G	A	0.724661	-0.082695	0.016704	7.39797e-07	rs4291084	GCST90199664	8235	24.5085
A	G	0.0663122	-0.145262	0.0290503	5.72199e-07	rs9470970	GCST90199664	8235	25.0036
A	T	0.168047	-0.0860871	0.0194551	9.64816e-06	rs9476273	GCST90199664	8235	19.5798
A	G	0.381239	0.0674951	0.0150882	7.69938e-06	rs12529420	GCST90199664	8235	20.011
A	T	0.0544231	0.154338	0.033383	3.77759e-06	rs17634070	GCST90199664	8235	21.3745
G	A	0.0595044	0.149295	0.0310577	1.53204e-06	rs73396011	GCST90199664	8235	23.1074
A	G	0.226371	0.0783952	0.0173588	6.29683e-06	rs7867041	GCST90199664	8235	20.3957
T	C	0.034831	-0.194512	0.039425	8.06738e-07	rs73669981	GCST90199664	8235	24.3416
C	T	0.802512	0.0807497	0.0182606	9.77604e-06	rs10834052	GCST90199664	8235	19.5547
A	G	0.061443	-0.14389	0.0302864	2.02424e-06	rs73351721	GCST90199664	8235	22.5718
T	G	0.0427215	0.165104	0.035623	3.5738e-06	rs17783490	GCST90199664	8235	21.481
G	A	0.599404	-0.0703956	0.0148295	2.06466e-06	rs937475	GCST90199664	8235	22.534
G	A	0.0382979	0.171055	0.0375046	5.09335e-06	rs35446494	GCST90199664	8235	20.8019
C	T	0.203436	0.0842604	0.0180851	3.17568e-06	rs56381820	GCST90199664	8235	21.7073
G	T	0.333722	-0.0706039	0.0152423	3.61956e-06	rs7141384	GCST90199664	8235	21.4564
T	C	0.0778439	0.447662	0.0265192	6.2441e-64	rs11076256	GCST90199664	8235	284.957
T	C	0.0478586	-0.194762	0.0339985	1.01287e-08	rs143277630	GCST90199664	8235	32.8162
T	C	0.0222438	-0.242796	0.0487618	6.38388e-07	rs74546847	GCST90199664	8235	24.7927
T	C	0.0130189	0.287805	0.0642476	7.47717e-06	rs143566944	GCST90199664	8235	20.067
G	T	0.227402	-0.0910294	0.0184878	8.49033e-07	rs12039358	GCST90199665	8148	24.2434
C	A	0.292432	0.0764696	0.0169105	6.12521e-06	rs35308250	GCST90199665	8148	20.4487
G	A	0.0328242	-0.196608	0.0437219	6.89914e-06	rs139706814	GCST90199665	8148	20.2211
A	G	0.0820923	-0.136176	0.0283979	1.62445e-06	rs62127223	GCST90199665	8148	22.9948
C	T	0.998185	-0.811824	0.183334	9.50571e-06	rs9869057	GCST90199665	8148	19.6082
C	T	0.0276535	-0.209464	0.0468532	7.79847e-06	rs150965318	GCST90199665	8148	19.9867
T	C	0.0104899	-0.347238	0.0754801	4.217e-06	rs544693361	GCST90199665	8148	21.1636
G	A	0.116476	-0.10644	0.0237273	7.25895e-06	rs79315153	GCST90199665	8148	20.1239
A	G	0.494379	0.0745846	0.0154974	1.48899e-06	rs2248456	GCST90199665	8148	23.1622
C	T	0.0338346	0.192938	0.042974	7.13446e-06	rs35911794	GCST90199665	8148	20.1569
T	G	0.536408	-0.0705395	0.0158112	8.1442e-06	rs10845794	GCST90199665	8148	19.9038
A	G	0.0166503	0.266447	0.0599771	8.89292e-06	rs74895134	GCST90199665	8148	19.7356
A	G	0.0128793	-0.335037	0.0692125	1.29385e-06	rs117572246	GCST90199665	8148	23.4324
A	C	0.0106869	-0.336702	0.0757383	8.76491e-06	rs2025408	GCST90199665	8148	19.7633
G	A	0.00908417	0.388784	0.0814519	1.81348e-06	rs150753233	GCST90199665	8148	22.7832
G	A	0.157032	0.0960883	0.021254	6.1561e-06	rs11073480	GCST90199665	8148	20.439
G	A	0.0116265	-0.318765	0.0717581	8.90352e-06	rs113199593	GCST90199665	8148	19.7333
T	C	0.0667167	-0.139499	0.0313242	8.4528e-06	rs74509445	GCST90199665	8148	19.8327
G	A	0.260506	0.0822351	0.0175866	2.92522e-06	rs11868853	GCST90199665	8148	21.8651
T	C	0.0169512	0.27184	0.0603487	6.65316e-06	rs80135198	GCST90199665	8148	20.2904
T	C	0.558491	0.0743278	0.0161645	4.26133e-06	rs409751	GCST90199665	8148	21.1436
T	C	0.015033	-0.28963	0.0631312	4.48072e-06	rs113511960	GCST90199666	8256	21.0474
C	A	0.211224	0.0839015	0.0186144	6.56434e-06	rs17569868	GCST90199666	8256	20.3161
G	A	0.22902	0.084205	0.0181362	3.43522e-06	rs1799822	GCST90199666	8256	21.5567
G	C	0.139648	0.101191	0.0219394	3.98265e-06	rs10157929	GCST90199666	8256	21.2733
A	G	0.276009	0.0788913	0.0170751	3.83246e-06	rs72696241	GCST90199666	8256	21.3467
A	C	0.0122771	-0.326277	0.0685956	1.96945e-06	rs114684303	GCST90199666	8256	22.6246
G	C	0.0520528	0.150287	0.033948	9.55699e-06	rs13386197	GCST90199666	8256	19.5981
A	G	0.310582	-0.0774604	0.0172303	6.9379e-06	rs2167534	GCST90199666	8256	20.2103
T	C	0.176603	0.0927839	0.0204954	5.98074e-06	rs72906893	GCST90199666	8256	20.4943
C	G	0.138361	-0.106325	0.0219678	1.29823e-06	rs62264777	GCST90199666	8256	23.426
T	C	0.0222007	-0.240404	0.0517006	3.32062e-06	rs79450911	GCST90199666	8256	21.6218
A	G	0.822267	0.0945784	0.0198049	1.79262e-06	rs2612989	GCST90199666	8256	22.8054
A	C	0.716492	-0.0810907	0.0169006	1.60178e-06	rs2963905	GCST90199666	8256	23.0217
G	A	0.170976	0.0928261	0.0202234	4.43193e-06	rs72777087	GCST90199666	8256	21.0684
G	C	0.522391	0.123473	0.0151912	4.36667e-16	rs2631367	GCST90199666	8256	66.0632
T	C	0.0121017	-0.313926	0.0696259	6.52081e-06	rs143370068	GCST90199666	8256	20.3289
T	C	0.0220643	-0.234035	0.0522496	7.49341e-06	rs12205483	GCST90199666	8256	20.063
G	A	0.238471	-0.169243	0.0176414	8.51296e-22	rs12210538	GCST90199666	8256	92.0355
T	A	0.774869	0.0805832	0.0181037	8.53953e-06	rs7069718	GCST90199666	8256	19.8132
T	G	0.224491	0.105784	0.018426	9.41016e-09	rs1171623	GCST90199666	8256	32.9593
C	G	0.0199488	-0.256635	0.0546859	2.69376e-06	rs144564761	GCST90199666	8256	22.0232
A	C	0.301651	-0.0864977	0.0165349	1.6841e-07	rs174544	GCST90199666	8256	27.3657
C	T	0.0679766	0.139429	0.0302597	4.07088e-06	rs111269071	GCST90199666	8256	21.2313
C	A	0.515027	0.0717292	0.0155223	3.81827e-06	rs887477	GCST90199666	8256	21.354
G	A	0.207493	0.0865656	0.0187875	4.07316e-06	rs7143692	GCST90199666	8256	21.2301
C	G	0.119042	0.107415	0.0238374	6.60189e-06	rs12907371	GCST90199666	8256	20.3054
T	C	0.0341557	-0.18999	0.042387	7.38534e-06	rs138066517	GCST90199666	8256	20.0907
A	G	0.0239287	-0.22333	0.0498164	7.35818e-06	rs75555206	GCST90199666	8256	20.0978
A	G	0.0133511	0.302034	0.0660287	4.7787e-06	rs74714644	GCST90199666	8256	20.9241
T	C	0.00466836	0.557491	0.111628	5.90816e-07	rs78422675	GCST90199666	8256	24.9419
G	C	0.0473096	-0.157828	0.0354391	8.44814e-06	rs6029454	GCST90199666	8256	19.8337
A	G	0.0535583	-0.333531	0.0319348	1.55926e-25	rs72692616	GCST90199667	8167	109.08
A	G	0.000613196	1.31346	0.291544	6.63157e-06	rs150074699	GCST90199667	8167	20.2967
G	T	0.0422138	-0.178181	0.0359668	7.26855e-07	rs376874259	GCST90199667	8167	24.5425
T	A	0.00756272	0.369506	0.0830332	8.58302e-06	rs75505443	GCST90199667	8167	19.8034
T	C	0.152674	0.0923657	0.0199838	3.79984e-06	rs55769487	GCST90199667	8167	21.3632
A	C	0.0183301	0.252839	0.0537262	2.52558e-06	rs116078994	GCST90199667	8167	22.147
T	C	0.123202	-0.135463	0.0219498	6.76417e-10	rs9858049	GCST90199667	8167	38.0873
T	C	0.0692572	0.130274	0.0282786	4.08865e-06	rs12633047	GCST90199667	8167	21.2227
G	A	0.331673	-0.068372	0.0152462	7.30789e-06	rs4426692	GCST90199667	8167	20.111
C	T	0.659893	-0.0730144	0.0154387	2.253e-06	rs9813594	GCST90199667	8167	22.3664
T	C	0.0113622	0.34102	0.0685053	6.42442e-07	rs142601344	GCST90199667	8167	24.7806
A	G	0.616334	-0.0675333	0.0149044	5.86762e-06	rs27598	GCST90199667	8167	20.5309
G	A	0.0107812	-0.33485	0.0704029	1.97275e-06	rs144368133	GCST90199667	8167	22.6214
C	G	0.000260383	2.05383	0.460821	8.31522e-06	rs553220097	GCST90199667	8167	19.8639
G	A	0.0571607	0.146655	0.0312792	2.75113e-06	rs79695006	GCST90199667	8167	21.9828
T	C	0.117225	-0.108427	0.02309	2.65528e-06	rs181823223	GCST90199667	8167	22.0509
A	G	0.123767	-0.101121	0.0217504	3.33285e-06	rs71480323	GCST90199667	8167	21.6147
C	G	0.443135	0.0684595	0.0146956	3.18537e-06	rs9596367	GCST90199667	8167	21.7017
T	C	0.291436	0.0721428	0.016087	7.30705e-06	rs12893100	GCST90199667	8167	20.1111
A	G	0.0960525	-0.115293	0.0244655	2.44721e-06	rs1865475	GCST90199667	8167	22.2074
G	A	0.310554	-0.0782231	0.0157699	7.03917e-07	rs35208507	GCST90199667	8167	24.6044
G	A	0.011176	-0.312133	0.068299	4.87511e-06	rs148188291	GCST90199667	8167	20.8858
G	C	0.0231459	0.245682	0.0480425	3.15665e-07	rs117113173	GCST90199667	8167	26.1514
T	A	0.0193261	0.264806	0.0526607	4.94236e-07	rs111274172	GCST90199667	8167	25.2861
T	C	0.0444772	0.157491	0.0349348	6.53989e-06	rs150921780	GCST90199667	8167	20.3233
G	A	0.0166198	0.265713	0.0585954	5.76827e-06	rs75690409	GCST90199668	8242	20.5636
C	T	0.0140408	0.49122	0.0634609	9.90147e-15	rs149556176	GCST90199668	8242	59.9156
T	C	0.30837	-0.4316	0.0153412	3.83431e-174	rs2185152	GCST90199668	8242	791.488
T	C	0.0917344	0.128382	0.0263672	1.1217e-06	rs36012907	GCST90199668	8242	23.7072
G	A	0.0100306	-0.356033	0.075046	2.09342e-06	rs16865990	GCST90199668	8242	22.5074
G	A	0.187232	-0.0857333	0.0192503	8.44367e-06	rs1391967	GCST90199668	8242	19.8346
G	A	0.0584841	0.16173	0.0316506	3.22408e-07	rs62290256	GCST90199668	8242	26.1106
C	T	0.296766	-0.0833266	0.0163535	3.48112e-07	rs17843902	GCST90199668	8242	25.9625
G	C	0.522736	0.104741	0.0149388	2.35995e-12	rs2631367	GCST90199668	8242	49.1589
A	C	0.012084	-0.452358	0.0682548	3.41446e-11	rs77010315	GCST90199668	8242	43.9236
G	A	0.0750547	-0.124082	0.0280817	9.93375e-06	rs80254170	GCST90199668	8242	19.5241
G	C	0.175323	-0.133922	0.0196516	9.4375e-12	rs662138	GCST90199668	8242	46.4417
C	T	0.0204714	-0.239621	0.0526059	5.23824e-06	rs28540007	GCST90199668	8242	20.7482
T	C	0.00693515	0.433125	0.0902822	1.60694e-06	rs144724596	GCST90199668	8242	23.0156
T	G	0.768951	0.152178	0.0180475	3.39535e-17	rs1171617	GCST90199668	8242	71.1
A	G	0.0257707	0.245572	0.0474263	2.24314e-07	rs141882839	GCST90199668	8242	26.8114
T	G	0.0158023	-0.28157	0.0599701	2.66386e-06	rs73001574	GCST90199668	8242	22.0447
C	T	0.745109	0.0835404	0.0173534	1.47896e-06	rs898847	GCST90199668	8242	23.1752
A	G	0.016033	-0.272418	0.059426	4.55821e-06	rs117548628	GCST90199668	8242	21.0145
T	C	0.00930119	0.345285	0.0773593	8.06713e-06	rs117138561	GCST90199668	8242	19.9219
C	G	0.0401487	-0.175199	0.0387011	5.98379e-06	rs75586607	GCST90199668	8242	20.4935
G	C	0.498842	0.0678033	0.0149904	6.0939e-06	rs7496462	GCST90199668	8242	20.4586
T	G	0.0770636	0.12919	0.0283986	5.38593e-06	rs111262693	GCST90199668	8242	20.6949
A	G	0.00977772	-0.347706	0.0762	5.04116e-06	rs117907282	GCST90199668	8242	20.8216
A	G	0.0625	-0.138771	0.0308238	6.72984e-06	rs113915691	GCST90199668	8242	20.2687
C	G	0.0182415	0.246081	0.0556954	9.94627e-06	rs188283366	GCST90199669	8262	19.5217
A	G	0.0168485	-0.261156	0.0577114	6.03371e-06	rs61765007	GCST90199669	8262	20.4775
A	G	0.0267879	0.217408	0.0465305	2.97752e-06	rs1839212	GCST90199669	8262	21.8311
G	A	0.0100037	-0.373578	0.0752289	6.83895e-07	rs16865990	GCST90199669	8262	24.66
G	A	0.0214303	-0.230906	0.0521359	9.47e-06	rs139264311	GCST90199669	8262	19.6154
G	A	0.124725	0.107567	0.0225861	1.91198e-06	rs138268157	GCST90199669	8262	22.6817
T	A	0.0127551	0.324374	0.0667607	1.18128e-06	rs112845131	GCST90199669	8262	23.6075
C	G	0.0124863	-0.313614	0.0668907	2.75273e-06	rs115362213	GCST90199669	8262	21.9816
T	A	0.0327749	0.204757	0.042295	1.2908e-06	rs79958740	GCST90199669	8262	23.4369
C	T	0.0695067	-0.129357	0.02927	9.8956e-06	rs55640226	GCST90199669	8262	19.5314
G	C	0.522496	0.111841	0.0149618	7.71344e-14	rs2631367	GCST90199669	8262	55.8772
T	C	0.0122617	-0.407734	0.0679719	1.99076e-09	rs74823953	GCST90199669	8262	35.9828
G	C	0.174893	-0.0872708	0.0197411	9.83515e-06	rs662138	GCST90199669	8262	19.5432
A	G	0.0165029	-0.264148	0.0589634	7.46889e-06	rs117508585	GCST90199669	8262	20.0692
C	T	0.109753	-0.112961	0.0241021	2.77555e-06	rs114798927	GCST90199669	8262	21.9658
G	A	0.0562768	-0.144742	0.0326654	9.37703e-06	rs10984356	GCST90199669	8262	19.6342
T	G	0.769509	0.215613	0.0180295	5.83405e-33	rs1171617	GCST90199669	8262	143.015
C	T	0.744526	0.0867139	0.0173494	5.78998e-07	rs898847	GCST90199669	8262	24.9809
A	C	0.0165103	0.264081	0.0592975	8.44882e-06	rs71454277	GCST90199669	8262	19.8336
A	G	0.153893	-0.0969525	0.0211135	4.39083e-06	rs55796423	GCST90199669	8262	21.0862
A	T	0.00766517	-0.378122	0.0854937	9.74293e-06	rs146712130	GCST90199669	8262	19.5612
A	G	0.0159815	-0.269681	0.060037	7.05834e-06	rs147882444	GCST90199669	8262	20.1773
C	T	0.561411	0.070912	0.0154344	4.33962e-06	rs273694	GCST90199669	8262	21.1086
C	G	0.0527863	0.163864	0.034701	2.3335e-06	rs114028922	GCST90199670	8213	22.2989
G	T	0.0385131	0.19145	0.0401333	1.83911e-06	rs7626271	GCST90199670	8213	22.7563
C	G	0.0344806	0.194631	0.0426242	4.96626e-06	rs114863573	GCST90199670	8213	20.8503
A	G	0.0767671	-0.132657	0.0290533	4.97162e-06	rs79787801	GCST90199670	8213	20.8482
G	A	0.0793087	0.13257	0.0283537	2.93147e-06	rs72704298	GCST90199670	8213	21.8611
G	A	0.687099	0.0781469	0.0165713	2.40778e-06	rs2094632	GCST90199670	8213	22.2387
T	C	0.00942819	-0.371462	0.0801958	3.62269e-06	rs183008696	GCST90199670	8213	21.4549
A	G	0.0189542	0.249914	0.0558793	7.73518e-06	rs113401873	GCST90199670	8213	20.0023
T	G	0.0184259	0.255763	0.0576024	8.98944e-06	rs117448509	GCST90199670	8213	19.7149
C	T	0.0134277	0.292572	0.0661473	9.73254e-06	rs185717944	GCST90199670	8213	19.5633
T	G	0.0654711	-0.145908	0.0312604	3.04888e-06	rs11617909	GCST90199670	8213	21.7856
C	T	0.782601	-0.0892336	0.0188596	2.229e-06	rs2967159	GCST90199670	8213	22.3868
G	A	0.709199	0.0767115	0.017227	8.46853e-06	rs6506794	GCST90199670	8213	19.829
G	A	0.639974	0.0750443	0.0165301	5.62943e-06	rs2386992	GCST90199670	8213	20.6103
T	C	0.13774	-0.105885	0.0228046	3.43172e-06	rs1080669	GCST90199670	8213	21.5588
C	G	0.0667562	0.137732	0.0307764	7.63206e-06	rs55746532	GCST90199670	8213	20.0278
C	T	0.425451	-0.072164	0.0161009	7.39509e-06	rs1297208	GCST90199670	8213	20.0882
T	C	0.00438703	0.512744	0.114808	7.96642e-06	rs118066821	GCST90199671	8229	19.946
T	C	0.117487	0.121118	0.0238351	3.74526e-07	rs17028699	GCST90199671	8229	25.8216
T	C	0.0427283	0.175911	0.0377752	3.21176e-06	rs141988268	GCST90199671	8229	21.6857
A	C	0.94961	-0.176649	0.0351179	4.90051e-07	rs949204	GCST90199671	8229	25.3026
C	T	0.0100012	0.347447	0.0757916	4.55625e-06	rs140798906	GCST90199671	8229	21.0153
T	C	0.0686635	0.132671	0.0299172	9.22343e-06	rs140247774	GCST90199671	8229	19.6657
A	G	0.472072	-0.0681227	0.0153172	8.68962e-06	rs9349017	GCST90199671	8229	19.7799
T	C	0.584908	-0.0795037	0.0157707	4.62576e-07	rs9294112	GCST90199671	8229	25.414
G	C	0.0330634	0.193215	0.0425574	5.62253e-06	rs17417592	GCST90199671	8229	20.6125
G	A	0.0914345	0.115721	0.026184	9.89213e-06	rs73391840	GCST90199671	8229	19.5323
T	C	0.0091838	0.37189	0.0780862	1.91153e-06	rs67512771	GCST90199671	8229	22.682
T	C	0.0194204	0.256704	0.0545011	2.47623e-06	rs117215329	GCST90199671	8229	22.1848
T	C	0.212774	-0.0897994	0.0184176	1.08402e-06	rs11244781	GCST90199671	8229	23.7728
C	A	0.0116945	-0.325404	0.0704489	3.85587e-06	rs76358805	GCST90199671	8229	21.3352
C	T	0.0810205	-0.125484	0.0278703	6.71831e-06	rs8024193	GCST90199671	8229	20.2719
A	G	0.0178239	-0.265368	0.0576737	4.2008e-06	rs11641923	GCST90199671	8229	21.171
T	A	0.0650202	-0.136092	0.0307172	9.40171e-06	rs62047236	GCST90199671	8229	19.6292
A	G	0.018654	0.266147	0.0563105	2.2851e-06	rs117088632	GCST90199671	8229	22.339
A	G	0.00830054	-0.375643	0.0834787	6.79963e-06	rs72680272	GCST90199672	8181	20.2488
C	T	0.0593252	0.154413	0.032158	1.57324e-06	rs647667	GCST90199672	8181	23.0563
C	T	0.527785	-0.0696477	0.0152303	4.80833e-06	rs2809969	GCST90199672	8181	20.9121
C	T	0.0551434	-0.14883	0.0330522	6.70402e-06	rs4953634	GCST90199672	8181	20.2759
A	G	0.0163097	-0.305518	0.06029	4.0311e-07	rs149160598	GCST90199672	8181	25.6793
C	A	0.282847	-0.0813985	0.0168357	1.33222e-06	rs1449141	GCST90199672	8181	23.376
C	A	0.418005	0.0721094	0.015174	2.01246e-06	rs1428090	GCST90199672	8181	22.5831
T	C	0.0258779	-0.317886	0.047336	1.87386e-11	rs62381198	GCST90199672	8181	45.0983
G	A	0.0319735	-0.201776	0.0431392	2.90649e-06	rs77555311	GCST90199672	8181	21.8774
G	A	0.016564	-0.283903	0.059632	1.92708e-06	rs145121944	GCST90199672	8181	22.6663
A	T	0.0668165	0.141263	0.0305075	3.64911e-06	rs71537594	GCST90199672	8181	21.4409
C	T	0.225534	-0.0829003	0.0183671	6.3762e-06	rs11766962	GCST90199672	8181	20.3719
T	G	0.993275	0.445516	0.0952138	2.88123e-06	rs1995538	GCST90199672	8181	21.8941
A	G	0.00822591	-0.386166	0.084412	4.76737e-06	rs145856286	GCST90199672	8181	20.9286
C	T	0.0100841	0.356864	0.0757379	2.45505e-06	rs112268836	GCST90199672	8181	22.2013
G	A	0.0114541	-0.327811	0.0709191	3.79474e-06	rs77008478	GCST90199672	8181	21.3659
A	G	0.0360945	-0.179984	0.0406824	9.68362e-06	rs117338371	GCST90199672	8181	19.5729
C	G	0.658574	-0.0728101	0.015977	5.18472e-06	rs4931397	GCST90199672	8181	20.7679
A	G	0.0177566	-0.269529	0.0573321	2.58663e-06	rs117461873	GCST90199672	8181	22.1012
G	A	0.0407475	-0.172283	0.0380449	5.94281e-06	rs113601767	GCST90199672	8181	20.5065
G	A	0.71786	0.0789206	0.0174154	5.85235e-06	rs373578	GCST90199672	8181	20.5359
G	T	0.0106939	-0.329118	0.0738218	8.26213e-06	rs7147156	GCST90199672	8181	19.8762
G	A	0.36637	0.0765485	0.0157536	1.17904e-06	rs756874	GCST90199672	8181	23.611
A	G	0.5299	-0.0681407	0.0152759	8.17016e-06	rs7201295	GCST90199672	8181	19.8975
C	G	0.00422587	-0.524705	0.117158	7.51337e-06	rs274865	GCST90199672	8181	20.0579
A	T	0.422473	0.0709586	0.0154749	4.53115e-06	rs7478	GCST90199672	8181	21.0259
C	G	0.73044	-0.0832651	0.0173935	1.69167e-06	rs5760895	GCST90199672	8181	22.9167
T	C	0.0154268	0.242916	0.054521	8.37117e-06	rs75561083	GCST90199673	8228	19.8511
T	C	0.0202811	-0.239218	0.047825	5.67554e-07	rs141370991	GCST90199673	8228	25.0194
A	G	0.130411	-0.0929436	0.0200791	3.6767e-06	rs10494157	GCST90199673	8228	21.4265
T	C	0.55575	-0.0632887	0.0136504	3.54539e-06	rs6428823	GCST90199673	8228	21.4962
A	G	0.530054	-0.0676001	0.013428	4.79693e-07	rs12049195	GCST90199673	8228	25.3438
A	G	0.0212325	-0.209452	0.0467287	7.38458e-06	rs76895520	GCST90199673	8228	20.091
A	G	0.0366166	-0.157937	0.0356743	9.54667e-06	rs76768009	GCST90199673	8228	19.6
A	G	0.39813	0.0626868	0.0137327	4.99998e-06	rs1807334	GCST90199673	8228	20.8372
A	C	0.0168108	0.244906	0.0523019	2.83319e-06	rs79317397	GCST90199673	8228	21.9262
T	A	0.0116931	-0.272644	0.0615537	9.45105e-06	rs534538291	GCST90199673	8228	19.6193
A	C	0.194049	0.0781081	0.0170109	4.39749e-06	rs2055157	GCST90199673	8228	21.0833
T	C	0.0931987	-0.106706	0.0229306	3.26475e-06	rs7687817	GCST90199673	8228	21.6544
T	C	0.0716572	-0.118903	0.0260291	4.92176e-06	rs28552668	GCST90199673	8228	20.8674
A	C	0.102975	-0.106227	0.0221505	1.62119e-06	rs71606471	GCST90199673	8228	22.9987
C	T	0.0142327	-0.262352	0.0570627	4.27386e-06	rs150374297	GCST90199673	8228	21.138
G	A	0.295093	0.0838184	0.0147829	1.4283e-08	rs784420	GCST90199673	8228	32.1484
T	G	0.226271	-0.0722897	0.0159968	6.21329e-06	rs6879686	GCST90199673	8228	20.4215
G	A	0.0207872	-0.219727	0.0473768	3.52033e-06	rs115255559	GCST90199673	8228	21.5098
C	G	0.157186	-0.0827423	0.0185432	8.11423e-06	rs12658172	GCST90199673	8228	19.9107
G	C	0.00832313	-0.334977	0.07333	4.92228e-06	rs142295380	GCST90199673	8228	20.8673
G	A	0.298428	-0.066028	0.0147689	7.79437e-06	rs10806995	GCST90199673	8228	19.9876
G	T	0.0102314	-0.304863	0.0670882	5.51403e-06	rs150328525	GCST90199673	8228	20.6499
T	C	0.694808	-0.0656196	0.0146309	7.29186e-06	rs10228292	GCST90199673	8228	20.1152
C	T	0.034138	-0.423259	0.036657	7.69047e-31	rs148982377	GCST90199673	8228	133.321
T	A	0.027998	-0.18074	0.0404238	7.78068e-06	rs75280042	GCST90199673	8228	19.991
G	T	0.472088	-0.063488	0.0135612	2.84683e-06	rs529543	GCST90199673	8228	21.9173
A	C	0.275256	-0.0714674	0.0153476	3.21491e-06	rs7855576	GCST90199673	8228	21.6838
T	G	0.426402	-0.0649842	0.0136215	1.83585e-06	rs9420589	GCST90199673	8228	22.7597
A	G	0.00830281	0.330692	0.0738705	7.58235e-06	rs191866531	GCST90199673	8228	20.0403
T	C	0.00935551	-0.363745	0.0702108	2.20999e-07	rs149982314	GCST90199673	8228	26.8402
A	G	0.016918	-0.240898	0.0527017	4.85472e-06	rs144814135	GCST90199673	8228	20.8938
C	T	0.586905	0.061449	0.0137477	7.82999e-06	rs706795	GCST90199673	8228	19.9788
C	G	0.148687	0.0885708	0.0189306	2.88691e-06	rs659964	GCST90199673	8228	21.8903
T	A	0.403268	0.0868089	0.013953	4.9235e-10	rs955783	GCST90199673	8228	38.7073
T	C	0.032861	-0.166697	0.0370828	6.94836e-06	rs9594288	GCST90199673	8228	20.2074
C	G	0.180671	-0.0784005	0.0175303	7.73864e-06	rs74041508	GCST90199673	8228	20.0013
A	G	0.0165486	0.233356	0.0527685	9.76712e-06	rs148769396	GCST90199673	8228	19.5564
T	A	0.490868	0.0610578	0.0134287	5.44616e-06	rs698050	GCST90199673	8228	20.6735
A	C	0.0236755	0.205827	0.0442233	3.25145e-06	rs560835392	GCST90199673	8228	21.6622
C	G	0.159577	-0.0880801	0.0187018	2.48066e-06	rs7173332	GCST90199673	8228	22.1814
T	C	0.07087	0.116247	0.0261944	9.08649e-06	rs1111474	GCST90199673	8228	19.6946
T	C	0.0689424	0.158165	0.0264428	2.21235e-09	rs76294479	GCST90199673	8228	35.7772
C	T	0.0328131	-0.170218	0.038225	8.46599e-06	rs117833456	GCST90199673	8228	19.8297
T	C	0.0156827	0.251175	0.0545375	4.11386e-06	rs184445849	GCST90199673	8228	21.2111
C	T	0.838122	0.0852723	0.0183422	3.33596e-06	rs212100	GCST90199673	8228	21.6129
A	G	0.130576	-0.0937382	0.0200897	3.07145e-06	rs73172224	GCST90199673	8228	21.7714
A	G	0.0181089	0.26564	0.0560876	2.17794e-06	rs79142871	GCST90199674	8235	22.4312
T	C	0.596884	0.0760915	0.015638	1.13986e-06	rs1532133	GCST90199674	8235	23.6761
T	C	0.0268595	-0.211076	0.04588	4.21265e-06	rs78085499	GCST90199674	8235	21.1656
C	T	0.680472	0.0731406	0.0159922	4.79593e-06	rs1202578	GCST90199674	8235	20.9171
A	G	0.0560991	-0.14935	0.0327843	5.22542e-06	rs62273444	GCST90199674	8235	20.7529
G	A	0.100994	-0.113994	0.0251764	5.96007e-06	rs62294541	GCST90199674	8235	20.5011
A	G	0.0402165	0.174041	0.0381644	5.10829e-06	rs73240592	GCST90199674	8235	20.7963
G	A	0.0488731	0.15381	0.0344818	8.17257e-06	rs710362	GCST90199674	8235	19.8971
A	G	0.0397582	-0.174959	0.0384746	5.43169e-06	rs79795772	GCST90199674	8235	20.6788
T	A	0.0192637	-0.262717	0.0544687	1.41226e-06	rs116213385	GCST90199674	8235	23.2639
T	C	0.0528314	-0.155008	0.0342988	6.203e-06	rs146643611	GCST90199674	8235	20.4245
G	A	0.0345417	-0.186161	0.0413001	6.55911e-06	rs79589895	GCST90199674	8235	20.3177
C	T	0.585445	-0.0701093	0.0152337	4.17938e-06	rs1349890	GCST90199674	8235	21.1807
G	C	0.864839	-0.0998802	0.0222488	7.14789e-06	rs760201	GCST90199674	8235	20.1533
C	T	0.493468	0.0671379	0.0150019	7.63079e-06	rs2026430	GCST90199674	8235	20.0282
C	G	0.217008	-0.081237	0.0183753	9.82546e-06	rs7897119	GCST90199674	8235	19.5451
G	A	0.119489	0.104455	0.0231002	6.13085e-06	rs141436484	GCST90199674	8235	20.4469
C	G	0.0446178	-0.163754	0.0366023	7.68215e-06	rs117536244	GCST90199674	8235	20.0155
T	C	0.355787	0.0725937	0.0158887	4.90291e-06	rs989915	GCST90199674	8235	20.8747
G	A	0.00577789	-0.482894	0.0991018	1.10077e-06	rs139938935	GCST90199674	8235	23.7433
G	A	0.156	0.0949334	0.0196998	1.44274e-06	rs34544263	GCST90199675	8265	23.2228
A	T	0.0116236	-0.318919	0.0667807	1.79152e-06	rs182871603	GCST90199675	8265	22.8065
A	G	0.0473369	0.157438	0.0338988	3.4115e-06	rs76205147	GCST90199675	8265	21.57
C	T	0.0158173	0.256701	0.0579099	9.30326e-06	rs114917035	GCST90199675	8265	19.6494
A	C	0.30892	-0.267116	0.0153908	1.78869e-67	rs1047891	GCST90199675	8265	301.216
T	C	0.0207348	0.224743	0.0501508	7.41753e-06	rs56162443	GCST90199675	8265	20.0824
G	A	0.0821459	0.152931	0.0264972	7.85199e-09	rs13135092	GCST90199675	8265	33.3113
A	G	0.0141767	0.270338	0.0607798	8.67438e-06	rs72682642	GCST90199675	8265	19.7832
T	C	0.901746	-0.148341	0.0241157	7.68912e-10	rs37370	GCST90199675	8265	37.8375
A	G	0.572483	-0.0640151	0.0144212	9.03957e-06	rs62356073	GCST90199675	8265	19.7043
C	G	0.0296862	0.193999	0.0422424	4.37914e-06	rs3095953	GCST90199675	8265	21.0912
T	C	0.0908258	-0.111787	0.0248422	6.7991e-06	rs2282841	GCST90199675	8265	20.2489
T	G	0.306099	0.0781012	0.0156659	6.18211e-07	rs2781666	GCST90199675	8265	24.8545
T	A	0.715181	-0.0725476	0.0159349	5.29458e-06	rs6465696	GCST90199675	8265	20.7275
A	G	0.208831	0.080005	0.017912	7.9486e-06	rs1805120	GCST90199675	8265	19.9501
T	C	0.374752	0.070804	0.0152316	3.34365e-06	rs7818335	GCST90199675	8265	21.6085
G	A	0.309664	-0.0704143	0.0159401	9.98805e-06	rs6473159	GCST90199675	8265	19.5137
T	G	0.114664	0.103357	0.0233778	9.81663e-06	rs4978869	GCST90199675	8265	19.5467
T	C	0.0232219	-0.22454	0.0480399	2.95348e-06	rs144260607	GCST90199675	8265	21.8466
C	G	0.0313998	0.221959	0.0415351	9.09753e-08	rs146683630	GCST90199675	8265	28.5572
A	G	0.041419	-0.161837	0.0362499	8.0266e-06	rs77433867	GCST90199675	8265	19.9316
T	C	0.142736	0.102709	0.0203538	4.50717e-07	rs12306007	GCST90199675	8265	25.464
T	C	0.0342134	-0.181869	0.0396223	4.43094e-06	rs116979298	GCST90199675	8265	21.0687
T	C	0.256124	0.355872	0.0159872	9.06726e-110	rs72623915	GCST90199675	8265	495.499
C	T	0.0983936	0.107377	0.0239115	7.1021e-06	rs35770448	GCST90199675	8265	20.1655
A	C	0.00976823	-0.365808	0.0735614	6.59824e-07	rs145421014	GCST90199675	8265	24.729
A	G	0.0231924	0.222727	0.0475935	2.87192e-06	rs75686987	GCST90199675	8265	21.9003
G	C	0.0676518	0.134168	0.0291427	4.14837e-06	rs117313139	GCST90199675	8265	21.1952
G	C	0.144402	0.117324	0.0206359	1.30499e-08	rs72629024	GCST90199675	8265	32.3241
A	G	0.48861	0.0723971	0.0154591	2.82508e-06	rs17268364	GCST90199676	8225	21.9318
T	C	0.0645021	0.145409	0.0319907	5.48463e-06	rs111879519	GCST90199676	8225	20.6602
C	T	0.0112401	0.336766	0.073153	4.15278e-06	rs146172549	GCST90199676	8225	21.193
A	G	0.0546626	-0.153174	0.0343176	8.06581e-06	rs139236053	GCST90199676	8225	19.9222
G	A	0.0284632	-0.210068	0.0464803	6.19855e-06	rs114951684	GCST90199676	8225	20.4259
T	C	0.0155412	-0.284414	0.0626028	5.54179e-06	rs73808455	GCST90199676	8225	20.6402
G	C	0.0340631	-0.236439	0.0431018	4.12084e-08	rs114881696	GCST90199676	8225	30.0917
A	G	0.0479494	-0.1601	0.0361169	9.30054e-06	rs57601959	GCST90199676	8225	19.65
A	G	0.0434942	-0.179559	0.0377023	1.91162e-06	rs72691394	GCST90199676	8225	22.6819
T	C	0.0712719	-0.132592	0.0299211	9.36269e-06	rs57994859	GCST90199676	8225	19.6372
G	C	0.711772	-0.0823376	0.0177145	3.351e-06	rs158835	GCST90199676	8225	21.6042
T	C	0.198453	0.0987167	0.0197112	5.49579e-07	rs6936055	GCST90199676	8225	25.0816
T	A	0.225289	0.0879266	0.0185495	2.13594e-06	rs10484587	GCST90199676	8225	22.4686
T	C	0.0511945	-0.166115	0.0349798	2.04541e-06	rs11754776	GCST90199676	8225	22.5519
A	G	0.0140078	0.307537	0.0656048	2.76271e-06	rs145557517	GCST90199676	8225	21.9747
A	G	0.0702811	0.132235	0.0299019	9.76565e-06	rs13238458	GCST90199676	8225	19.5567
C	T	0.120786	-0.121888	0.0235862	2.36911e-07	rs17091891	GCST90199676	8225	26.7058
C	G	0.600899	0.0735683	0.0159584	4.0268e-06	rs7860081	GCST90199676	8225	21.2521
G	C	0.00531006	-0.487266	0.105694	4.02335e-06	rs76911913	GCST90199676	8225	21.2536
C	T	0.816855	0.09298	0.0206509	6.71679e-06	rs4962425	GCST90199676	8225	20.2722
C	T	0.247676	-0.0836033	0.0178556	2.83835e-06	rs10840108	GCST90199676	8225	21.9229
A	G	0.015133	0.292341	0.063964	4.86807e-06	rs117245363	GCST90199676	8225	20.8885
A	C	0.0501707	-0.156688	0.0353748	9.45092e-06	rs2514155	GCST90199676	8225	19.6193
C	G	0.868688	-0.177523	0.0228868	8.72352e-15	rs964184	GCST90199676	8225	60.1643
A	G	0.0131675	-0.302981	0.0677624	7.77696e-06	rs186740048	GCST90199676	8225	19.9919
T	C	0.0720927	-0.132926	0.0300848	9.9444e-06	rs72676439	GCST90199676	8225	19.5221
C	T	0.151933	-0.119237	0.0216956	3.88734e-08	rs72785421	GCST90199676	8225	30.205
G	T	0.0560059	0.158428	0.0340249	3.22032e-06	rs74732810	GCST90199676	8225	21.6805
T	C	0.00658296	-0.439326	0.0960845	4.82431e-06	rs191591925	GCST90199676	8225	20.9058
A	G	0.0102128	-0.355434	0.0766211	3.50346e-06	rs148125219	GCST90199676	8225	21.519
A	G	0.090405	0.158987	0.0280316	1.41377e-08	rs112871012	GCST90199676	8225	32.1683
G	A	0.199319	-0.0958491	0.0195747	9.75154e-07	rs1002762	GCST90199676	8225	23.9765
T	C	0.623194	-0.0730313	0.0157383	3.47833e-06	rs6437111	GCST90199677	8254	21.5329
T	A	0.059628	-0.151261	0.0321585	2.55614e-06	rs71434672	GCST90199677	8254	22.1239
C	A	0.0397048	0.177437	0.0395399	7.20534e-06	rs111838413	GCST90199677	8254	20.138
C	T	0.576689	-0.131118	0.0157904	1.0096e-16	rs1129043	GCST90199677	8254	68.9507
T	A	0.0884499	0.121602	0.0269646	6.49219e-06	rs201357853	GCST90199677	8254	20.3373
C	T	0.0767112	-0.127049	0.0286851	9.4633e-06	rs77095091	GCST90199677	8254	19.6169
G	A	0.544031	0.0763145	0.0154491	7.82209e-07	rs13270448	GCST90199677	8254	24.401
C	A	0.0253311	-0.227121	0.0489585	3.5002e-06	rs117675121	GCST90199677	8254	21.5208
T	G	0.0645772	-0.1432	0.0311068	4.15425e-06	rs16922127	GCST90199677	8254	21.1922
G	C	0.064898	0.148688	0.0310762	1.7131e-06	rs146964322	GCST90199677	8254	22.8926
A	G	0.0222903	0.250371	0.0520121	1.48156e-06	rs80195374	GCST90199677	8254	23.1718
G	T	0.026625	-0.212207	0.0476843	8.57655e-06	rs139282082	GCST90199677	8254	19.8047
C	T	0.0826055	0.124264	0.0280235	9.23719e-06	rs34402912	GCST90199677	8254	19.6628
G	A	0.119625	0.119976	0.0236236	3.8016e-07	rs141436484	GCST90199677	8254	25.7927
T	C	0.0164948	0.270085	0.0595489	5.74603e-06	rs45591543	GCST90199677	8254	20.5709
A	G	0.813368	-0.0982367	0.0197435	6.50281e-07	rs12894999	GCST90199677	8254	24.7571
C	A	0.0236865	-0.233425	0.0502906	3.45833e-06	rs143866653	GCST90199677	8254	21.5437
A	G	0.0504492	-0.155826	0.0352527	9.85775e-06	rs76701293	GCST90199677	8254	19.5387
C	T	0.0249754	0.225893	0.0498426	5.83912e-06	rs138447973	GCST90199677	8254	20.5402
A	G	0.626775	-0.0758529	0.016472	4.1253e-06	rs9963006	GCST90199677	8254	21.2057
C	G	0.00654995	-0.423631	0.0948615	7.97744e-06	rs77723081	GCST90199677	8254	19.9432
A	G	0.0446725	-0.175305	0.0370791	2.26898e-06	rs77182631	GCST90199677	8254	22.3527
T	C	0.00599357	-0.477597	0.0988554	1.35664e-06	rs140591764	GCST90199678	8125	23.3412
T	G	0.116202	-0.106532	0.0237717	7.41373e-06	rs151096450	GCST90199678	8125	20.0835
T	C	0.253095	-0.0838852	0.0178203	2.51039e-06	rs11691183	GCST90199678	8125	22.1585
C	T	0.0813925	-0.128898	0.0278843	3.78961e-06	rs17688758	GCST90199678	8125	21.3684
A	G	0.740886	-0.0849521	0.0176539	1.49367e-06	rs276286	GCST90199678	8125	23.1562
G	A	0.149025	0.100144	0.021758	4.17167e-06	rs72801867	GCST90199678	8125	21.1842
G	T	0.0302787	-0.288241	0.044521	9.52738e-11	rs62381620	GCST90199678	8125	41.9162
T	C	0.0185901	0.252179	0.0567582	8.86976e-06	rs114537403	GCST90199678	8125	19.7406
A	T	0.0157699	-0.27604	0.0614913	7.15281e-06	rs191390190	GCST90199678	8125	20.1519
A	G	0.0935328	-0.125973	0.0262548	1.6017e-06	rs73396929	GCST90199678	8125	23.0217
C	T	0.225766	-0.0905032	0.0185917	1.1277e-06	rs11766962	GCST90199678	8125	23.6968
T	C	0.0132503	-0.299894	0.0676025	9.15901e-06	rs77181656	GCST90199678	8125	19.6793
T	C	0.0104977	-0.339008	0.0749126	6.02846e-06	rs55703838	GCST90199678	8125	20.4791
A	T	0.341971	0.0756554	0.0162189	3.0913e-06	rs9599028	GCST90199678	8125	21.7589
G	T	0.0105797	-0.343519	0.0755814	5.49298e-06	rs7147156	GCST90199678	8125	20.6572
T	G	0.015546	-0.303875	0.061572	8.00349e-07	rs191302291	GCST90199678	8125	24.357
G	A	0.366768	0.0744947	0.0159556	3.02866e-06	rs756874	GCST90199678	8125	21.7984
C	G	0.0880211	-0.120043	0.0270924	9.38467e-06	rs117550283	GCST90199678	8125	19.6326
G	A	0.000563557	-1.63094	0.326085	5.68616e-07	rs145469088	GCST90199678	8125	25.0158
A	T	0.42224	0.0697161	0.0156795	8.73578e-06	rs7478	GCST90199678	8125	19.7698
G	A	0.73054	-0.0818347	0.0175977	3.31436e-06	rs5996848	GCST90199678	8125	21.6254
A	G	0.00302889	-0.751799	0.158991	2.26109e-06	rs141568347	GCST90199679	6496	22.3593
C	T	0.287106	0.0884833	0.0192158	4.13035e-06	rs7593862	GCST90199679	6496	21.2034
G	A	0.866667	0.114676	0.025701	8.12207e-06	rs2090997	GCST90199679	6496	19.9088
T	C	0.282532	-0.089998	0.0193473	3.29205e-06	rs11129828	GCST90199679	6496	21.6384
C	T	0.16303	0.107882	0.0238873	6.29391e-06	rs13114094	GCST90199679	6496	20.3969
T	C	0.0216199	-0.29112	0.0606833	1.60757e-06	rs149272613	GCST90199679	6496	23.0147
G	A	0.038912	-0.210473	0.0448249	2.66018e-06	rs62337911	GCST90199679	6496	22.0472
A	G	0.0343422	-0.216775	0.0480854	6.54011e-06	rs143968247	GCST90199679	6496	20.3232
T	A	0.169783	-0.109661	0.0234168	2.8268e-06	rs11167700	GCST90199679	6496	21.9305
G	A	0.867047	0.123184	0.0258144	1.82477e-06	rs2749675	GCST90199679	6496	22.7711
G	A	0.376398	-0.0823444	0.0183532	7.23523e-06	rs12216347	GCST90199679	6496	20.13
C	T	0.782659	-0.0931159	0.0209692	8.97073e-06	rs10250619	GCST90199679	6496	19.719
A	G	0.854157	0.115581	0.0253192	4.99551e-06	rs324498	GCST90199679	6496	20.8388
T	A	0.0571139	0.173162	0.0376532	4.24806e-06	rs117746629	GCST90199679	6496	21.1496
C	T	0.0308071	-0.224729	0.0497919	6.38084e-06	rs10823297	GCST90199679	6496	20.3705
G	A	0.0459105	0.187711	0.0413816	5.73078e-06	rs11608247	GCST90199679	6496	20.5762
A	T	0.576235	-0.0828954	0.0181741	5.08649e-06	rs4898864	GCST90199679	6496	20.8044
C	T	0.103679	0.12724	0.0285633	8.40205e-06	rs114966657	GCST90199679	6496	19.8441
T	C	0.255244	0.0925819	0.0198372	3.05496e-06	rs2472297	GCST90199679	6496	21.7817
T	C	0.0189311	-0.282226	0.0636719	9.31424e-06	rs148948230	GCST90199679	6496	19.6471
C	G	0.300507	-0.0855681	0.0193057	9.3244e-06	rs62063470	GCST90199679	6496	19.645
C	T	0.163909	-0.105486	0.0236875	8.45913e-06	rs8072466	GCST90199679	6496	19.8313
A	G	0.266528	0.0959574	0.0199786	1.56307e-06	rs62095761	GCST90199679	6496	23.0689
A	C	0.14737	-0.121021	0.0257748	2.66179e-06	rs2313588	GCST90199679	6496	22.0461
T	C	0.373797	-0.0732844	0.016032	4.85125e-06	rs380155	GCST90199680	8182	20.8953
A	G	0.317791	-0.119396	0.0162643	2.12024e-13	rs28415528	GCST90199680	8182	53.8901
C	T	0.0191531	-0.249031	0.0552526	6.57067e-06	rs186490153	GCST90199680	8182	20.3143
C	T	0.0554393	-0.149611	0.0329215	5.50707e-06	rs557560710	GCST90199680	8182	20.6523
C	T	0.0129846	-0.327175	0.0666494	9.15899e-07	rs139897381	GCST90199680	8182	24.0973
C	G	0.0129156	-0.310408	0.0669674	3.56585e-06	rs150955925	GCST90199680	8182	21.4852
C	T	0.0166993	0.276546	0.0589512	2.71731e-06	rs72668359	GCST90199680	8182	22.0064
A	G	0.00269773	0.674078	0.145858	3.81031e-06	rs188729852	GCST90199680	8182	21.358
A	G	0.0397664	-0.173164	0.0387063	7.68433e-06	rs79795772	GCST90199680	8182	20.0148
A	C	0.697227	0.0804413	0.0164625	1.02727e-06	rs9314051	GCST90199680	8182	23.8763
G	T	0.133583	0.100181	0.0220167	5.35886e-06	rs7741311	GCST90199680	8182	20.7046
C	T	0.207803	-0.0899675	0.0187912	1.68672e-06	rs3752651	GCST90199680	8182	22.9225
G	A	0.671158	-0.0810423	0.016792	1.39142e-06	rs1481852	GCST90199680	8182	23.2926
G	C	0.186494	-0.0882323	0.0197399	7.83132e-06	rs12554019	GCST90199680	8182	19.9786
A	G	0.177262	-0.0960652	0.0199883	1.53924e-06	rs11141654	GCST90199680	8182	23.0983
A	G	0.0644806	-0.140136	0.0309815	6.0905e-06	rs34097396	GCST90199680	8182	20.4595
G	T	0.230317	0.0848311	0.0180197	2.5055e-06	rs10844993	GCST90199680	8182	22.1623
C	T	0.426697	-0.0800192	0.0160357	6.03619e-07	rs12878802	GCST90199680	8182	24.9008
C	A	0.280432	-0.0890214	0.0167413	1.05216e-07	rs9302385	GCST90199680	8182	28.2755
T	C	0.126959	-0.105503	0.0228355	3.8346e-06	rs9913532	GCST90199680	8182	21.3456
T	C	0.0601982	0.144537	0.0321382	6.88067e-06	rs11879271	GCST90199680	8182	20.2262
A	G	0.00760177	0.396114	0.08856	7.71895e-06	rs143584067	GCST90199681	8224	20.0062
C	T	0.304345	0.0744623	0.0167632	8.91236e-06	rs76963882	GCST90199681	8224	19.7315
A	G	0.0449171	-0.188731	0.0376106	5.22012e-07	rs188077378	GCST90199681	8224	25.1806
T	G	0.00231538	0.751021	0.161694	3.40587e-06	rs12562486	GCST90199681	8224	21.5733
T	C	0.22539	-0.222042	0.0183336	9.21015e-34	rs13384756	GCST90199681	8224	146.681
C	T	0.0976011	0.124361	0.0261853	2.04159e-06	rs112809733	GCST90199681	8224	22.5555
A	T	0.0521596	0.218791	0.0348214	3.31624e-10	rs74637339	GCST90199681	8224	39.479
A	G	0.0127548	0.321188	0.0693423	3.62288e-06	rs35254234	GCST90199681	8224	21.4547
A	G	0.00721536	0.410446	0.0914386	7.16389e-06	rs183489175	GCST90199681	8224	20.149
A	G	0.00554067	-0.463127	0.104841	9.98927e-06	rs145729777	GCST90199681	8224	19.5136
C	T	0.20195	-0.0889207	0.0192855	4.01232e-06	rs1479581	GCST90199681	8224	21.2591
G	A	0.0512056	0.162122	0.0351403	3.95805e-06	rs17470667	GCST90199681	8224	21.285
T	C	0.0777478	-0.128883	0.0289318	8.4008e-06	rs35538886	GCST90199681	8224	19.8445
T	C	0.983056	-0.27916	0.0605491	4.01752e-06	rs7029211	GCST90199681	8224	21.2565
A	G	0.231692	0.0926098	0.0184154	4.93203e-07	rs12250365	GCST90199681	8224	25.2902
A	G	0.00748539	0.452071	0.0895868	4.50745e-07	rs77585588	GCST90199681	8224	25.4639
C	G	0.0156997	0.297392	0.0628958	2.26377e-06	rs76619244	GCST90199681	8224	22.3571
C	A	0.385805	-0.0740584	0.0160837	4.13367e-06	rs72622236	GCST90199681	8224	21.202
C	T	0.0532585	0.159419	0.0348335	4.72581e-06	rs118085936	GCST90199681	8224	20.9453
A	G	0.112013	-0.112122	0.0249261	6.85456e-06	rs6503343	GCST90199681	8224	20.2336
G	A	0.0848802	0.13927	0.0278489	5.70626e-07	rs11574581	GCST90199681	8224	25.0092
A	G	0.324124	-0.0747733	0.0168719	9.34423e-06	rs5748916	GCST90199681	8224	19.6411
A	G	0.201091	-0.0844405	0.0186944	6.27565e-06	rs12726652	GCST90199682	7998	20.4023
A	C	0.0157189	-0.281055	0.0612479	4.45782e-06	rs149152049	GCST90199682	7998	21.0572
C	T	0.00789672	0.390038	0.0861107	5.91258e-06	rs145449041	GCST90199682	7998	20.5163
G	C	0.230629	-0.0830696	0.017955	3.71801e-06	rs6736866	GCST90199682	7998	21.4049
C	T	0.21935	-0.0849946	0.0183847	3.78013e-06	rs17011873	GCST90199682	7998	21.3732
G	C	0.014361	0.283943	0.064014	9.18008e-06	rs149381367	GCST90199682	7998	19.6749
C	T	0.292502	0.0759281	0.0168742	6.80606e-06	rs12989742	GCST90199682	7998	20.2469
T	C	0.233488	0.0844343	0.0180873	3.03917e-06	rs12490555	GCST90199682	7998	21.7917
T	G	0.179857	0.0877735	0.019671	8.11683e-06	rs2285761	GCST90199682	7998	19.9101
A	G	0.193256	0.0865002	0.0193084	7.4667e-06	rs11741406	GCST90199682	7998	20.0697
T	C	0.380988	-0.0690213	0.0155186	8.68172e-06	rs34463406	GCST90199682	7998	19.7816
A	G	0.0209967	0.253526	0.0529352	1.67306e-06	rs148874160	GCST90199682	7998	22.938
C	T	0.00661459	0.482554	0.0941732	2.98948e-07	rs148170430	GCST90199682	7998	26.2565
C	T	0.0326658	-0.19071	0.042891	8.73215e-06	rs17544266	GCST90199682	7998	19.7704
A	G	0.506254	-0.0708743	0.0154929	4.77032e-06	rs2727548	GCST90199682	7998	20.9272
G	T	0.0356159	-0.187452	0.0408701	4.50664e-06	rs117283049	GCST90199682	7998	21.0363
T	C	0.00949925	0.347563	0.077241	6.80406e-06	rs147045808	GCST90199682	7998	20.2475
A	C	0.00969841	-0.348657	0.077783	7.37996e-06	rs78978101	GCST90199682	7998	20.0922
G	C	0.775299	0.0862129	0.0184313	2.90351e-06	rs8025295	GCST90199682	7998	21.8793
T	C	0.0261017	0.211726	0.0469464	6.48399e-06	rs140994086	GCST90199682	7998	20.3397
T	C	0.0348954	0.186096	0.0415711	7.58545e-06	rs929300	GCST90199682	7998	20.0397
G	C	0.0298171	-0.208734	0.0445316	2.76799e-06	rs138767120	GCST90199682	7998	21.971
A	G	0.192497	0.08928	0.0193344	3.88059e-06	rs3211568	GCST90199682	7998	21.3229
T	C	0.034294	0.197529	0.0418217	2.32261e-06	rs74251908	GCST90199682	7998	22.3079
G	A	0.740662	-0.0943027	0.0172638	4.69609e-08	rs4390625	GCST90199682	7998	29.8384
C	T	0.420836	0.0706504	0.0154811	5.02737e-06	rs61197953	GCST90199682	7998	20.8269
A	G	0.028192	0.224504	0.0458815	9.92442e-07	rs75459253	GCST90199682	7998	23.9427
T	C	0.507921	-0.120814	0.0151785	1.72668e-15	rs200399858	GCST90199682	7998	63.3544
T	C	0.606808	0.254197	0.0152966	5.17004e-62	rs8101881	GCST90199682	7998	276.154
T	G	0.637541	0.0721966	0.0158469	5.2164e-06	rs2999546	GCST90199683	8208	20.7561
T	G	0.11603	0.109808	0.0239353	4.48109e-06	rs4584428	GCST90199683	8208	21.047
T	C	0.620089	-0.0719998	0.0157071	4.56382e-06	rs11889711	GCST90199683	8208	21.0122
G	T	0.197771	0.0905519	0.0192077	2.42479e-06	rs1479	GCST90199683	8208	22.2251
C	T	0.0147633	0.303539	0.0629629	1.42903e-06	rs72551330	GCST90199683	8208	23.2413
C	A	0.0258431	-0.227745	0.048348	2.47072e-06	rs146089696	GCST90199683	8208	22.1892
A	G	0.021052	0.272146	0.0527254	2.4488e-07	rs77535679	GCST90199683	8208	26.6418
T	C	0.0404457	0.179659	0.0383524	2.80725e-06	rs73152633	GCST90199683	8208	21.9439
A	G	0.164093	0.0952028	0.0206127	3.86264e-06	rs9866361	GCST90199683	8208	21.3319
C	G	0.0194495	0.241854	0.0544403	8.88975e-06	rs115634566	GCST90199683	8208	19.7363
A	G	0.206417	0.0847569	0.0190801	8.90564e-06	rs13353672	GCST90199683	8208	19.7328
T	C	0.0350566	0.204895	0.0426063	1.51653e-06	rs138960177	GCST90199683	8208	23.1268
G	T	0.361312	-0.0712121	0.0160922	9.63256e-06	rs2187200	GCST90199683	8208	19.5829
T	C	0.0749114	-0.144801	0.0290437	6.17592e-07	rs78906653	GCST90199683	8208	24.8565
T	C	0.0179246	-0.37948	0.056925	2.62308e-11	rs11575549	GCST90199683	8208	44.4398
G	C	0.561746	-0.0700153	0.0154721	6.03244e-06	rs867704	GCST90199683	8208	20.478
T	G	0.0196341	-0.282142	0.0546119	2.38756e-07	rs72663013	GCST90199683	8208	26.6908
G	A	0.0591969	-0.148381	0.0323839	4.6066e-06	rs41280729	GCST90199683	8208	20.9941
C	A	0.251463	-0.0790401	0.0175887	6.99663e-06	rs1929252	GCST90199683	8208	20.1942
A	G	0.0982241	-0.134401	0.0257002	1.69892e-07	rs10999904	GCST90199683	8208	27.3484
G	A	0.0266439	-0.220452	0.0473306	3.19771e-06	rs76522692	GCST90199683	8208	21.6942
T	C	0.118732	-0.111869	0.0240488	3.29131e-06	rs11518601	GCST90199683	8208	21.6388
C	G	0.180316	0.0899903	0.019745	5.17353e-06	rs11227288	GCST90199683	8208	20.7719
A	G	0.0289393	-0.220159	0.0457359	1.48155e-06	rs35291122	GCST90199683	8208	23.1717
T	C	0.0218319	0.234493	0.0518474	6.10424e-06	rs118052117	GCST90199683	8208	20.4553
C	T	0.279379	-0.0845625	0.0169225	5.82136e-07	rs8061485	GCST90199683	8208	24.9705
T	C	0.00561386	0.525364	0.102005	2.59993e-07	rs184875464	GCST90199683	8208	26.5264
G	C	0.0594671	0.15968	0.0323035	7.68805e-07	rs181823597	GCST90199683	8208	24.4344
T	C	0.014453	0.29338	0.0638741	4.36696e-06	rs79441299	GCST90199683	8208	21.0965
A	G	0.955495	-0.170792	0.0381475	7.56436e-06	rs240759	GCST90199683	8208	20.0449
T	G	0.0584424	0.173939	0.0334364	1.9707e-07	rs113532410	GCST90199683	8208	27.0617
A	G	0.0332277	0.19056	0.042405	6.99601e-06	rs5751124	GCST90199683	8208	20.1943
T	C	0.024875	0.241198	0.049473	1.0862e-06	rs75445316	GCST90199684	8212	23.769
C	G	0.00861964	0.382342	0.0840396	5.37605e-06	rs113627835	GCST90199684	8212	20.6984
T	C	0.025608	0.226158	0.049117	4.135e-06	rs114473062	GCST90199684	8212	21.2012
G	A	0.0152346	0.316857	0.0635267	6.10775e-07	rs77982886	GCST90199684	8212	24.8779
G	A	0.0573319	-0.15194	0.0334117	5.42817e-06	rs10006032	GCST90199684	8212	20.6798
T	C	0.0420795	-0.17568	0.038446	4.88843e-06	rs10072491	GCST90199684	8212	20.8806
G	A	0.0201079	-0.258001	0.0552286	2.98985e-06	rs62385039	GCST90199684	8212	21.823
A	G	0.120383	-0.11411	0.0235805	1.30378e-06	rs17410962	GCST90199684	8212	23.4175
T	C	0.221974	-0.0822174	0.0185161	8.98228e-06	rs2943179	GCST90199684	8212	19.7164
G	C	0.49482	-0.0721413	0.0159373	5.99468e-06	rs6475038	GCST90199684	8212	20.4898
G	C	0.981772	0.266346	0.0602083	9.7007e-06	rs10735636	GCST90199684	8212	19.5695
C	T	0.0332722	0.191261	0.0431454	9.29617e-06	rs117168942	GCST90199684	8212	19.651
T	C	0.17797	-0.0907355	0.0204967	9.56226e-06	rs11033752	GCST90199684	8212	19.5969
C	G	0.868723	-0.116525	0.0229017	3.6178e-07	rs964184	GCST90199684	8212	25.8883
A	G	0.022346	0.235446	0.0519464	5.82959e-06	rs56354314	GCST90199684	8212	20.5434
T	C	0.0249358	-0.22125	0.0491192	6.65784e-06	rs12858688	GCST90199684	8212	20.2892
G	A	0.0875843	0.125943	0.028029	7.01221e-06	rs11160050	GCST90199684	8212	20.1898
C	T	0.245284	0.081903	0.0180828	5.91739e-06	rs12447287	GCST90199684	8212	20.5148
C	T	0.211593	0.0857298	0.0192292	8.2607e-06	rs9894638	GCST90199684	8212	19.8766
G	A	0.0555824	-0.176168	0.0391241	6.70697e-06	rs17035713	GCST90199685	6378	20.2752
A	T	0.024663	-0.26624	0.0570875	3.10541e-06	rs77599553	GCST90199685	6378	21.7503
A	C	0.0198899	-0.278095	0.0628536	9.66753e-06	rs113718400	GCST90199685	6378	19.5761
T	G	0.231638	0.0960714	0.0209226	4.39555e-06	rs952263	GCST90199685	6378	21.0842
A	C	0.0354543	0.211234	0.0475892	9.05017e-06	rs55920120	GCST90199685	6378	19.702
C	A	0.219483	0.109484	0.0215719	3.86888e-07	rs4972489	GCST90199685	6378	25.7587
G	A	0.319162	-0.0837752	0.0189266	9.58506e-06	rs11924632	GCST90199685	6378	19.5923
A	C	0.0186813	-0.286922	0.0649528	9.98952e-06	rs73121585	GCST90199685	6378	19.5134
A	G	0.0189245	0.286907	0.0647015	9.23638e-06	rs141172381	GCST90199685	6378	19.6632
C	T	0.0314905	0.237339	0.0507469	2.91221e-06	rs7643986	GCST90199685	6378	21.8735
A	C	0.0908947	-0.140175	0.0306696	4.86572e-06	rs12498693	GCST90199685	6378	20.8893
T	C	0.0830319	-0.141425	0.031732	8.31717e-06	rs72679893	GCST90199685	6378	19.8636
G	A	0.018813	0.297064	0.0645441	4.17461e-06	rs190199861	GCST90199685	6378	21.183
T	G	0.0135114	0.346995	0.0766527	5.98694e-06	rs117372736	GCST90199685	6378	20.4923
T	C	0.0182161	0.311867	0.0660179	2.31267e-06	rs4946146	GCST90199685	6378	22.316
T	C	0.233493	0.0964238	0.0209287	4.0802e-06	rs59927118	GCST90199685	6378	21.2268
A	C	0.0631083	0.159431	0.0358652	8.77744e-06	rs34291068	GCST90199685	6378	19.7605
G	A	0.0286499	-0.234076	0.0525518	8.42088e-06	rs78575779	GCST90199685	6378	19.8399
A	C	0.0711024	0.160187	0.03428	2.96979e-06	rs111764634	GCST90199685	6378	21.836
A	G	0.0248153	0.280524	0.0568874	8.17175e-07	rs189863837	GCST90199685	6378	24.3169
T	C	0.106214	-0.132143	0.0284005	3.27423e-06	rs56327721	GCST90199685	6378	21.6489
C	T	0.101462	0.130879	0.0293982	8.5098e-06	rs6081988	GCST90199685	6378	19.8198
A	G	0.587463	0.0845951	0.0181892	3.30593e-06	rs11552067	GCST90199685	6378	21.6303
G	A	0.0316989	0.221475	0.0445422	6.61795e-07	rs9432398	GCST90199686	8153	24.7233
C	G	0.0253623	-0.223208	0.0489983	5.22784e-06	rs80346659	GCST90199686	8153	20.7519
A	C	0.0247598	0.221278	0.0497353	8.6224e-06	rs6664713	GCST90199686	8153	19.7946
A	G	0.46355	0.0695737	0.0155972	8.17115e-06	rs1878503	GCST90199686	8153	19.8974
T	C	0.629022	-0.0861776	0.01577	4.63824e-08	rs11681248	GCST90199686	8153	29.8624
T	C	0.110017	-0.113035	0.0255573	9.74343e-06	rs76260755	GCST90199686	8153	19.5612
T	C	0.0567903	0.150356	0.0334056	6.76581e-06	rs9857968	GCST90199686	8153	20.2583
A	G	0.0186095	0.259172	0.0571721	5.80995e-06	rs76157950	GCST90199686	8153	20.5498
C	G	0.156615	0.102766	0.0214138	1.59433e-06	rs853154	GCST90199686	8153	23.0309
A	G	0.0103757	0.356183	0.0769361	3.66377e-06	rs117276795	GCST90199686	8153	21.4332
T	G	0.100928	-0.117218	0.025765	5.37678e-06	rs11822621	GCST90199686	8153	20.698
G	C	0.561103	-0.0739761	0.0160037	3.79268e-06	rs497768	GCST90199686	8153	21.3669
A	T	0.630251	-0.0847838	0.0167172	3.94378e-07	rs9565718	GCST90199686	8153	25.7216
G	A	0.0761626	0.132651	0.0296776	7.83162e-06	rs61974973	GCST90199686	8153	19.9785
A	G	0.97371	0.22816	0.048609	2.68214e-06	rs198260	GCST90199686	8153	22.0316
C	T	0.278471	-0.175473	0.0171848	1.7712e-24	rs8061485	GCST90199686	8153	104.263
C	T	0.826904	0.0920404	0.0207915	9.56335e-06	rs4316784	GCST90199686	8153	19.5968
G	T	0.0427167	0.169465	0.0383093	9.70738e-06	rs9981680	GCST90199686	8153	19.5682
A	G	0.00560552	-0.484057	0.102614	2.39029e-06	rs567440118	GCST90199687	8151	22.2525
C	T	0.0591665	0.144169	0.0324617	8.94643e-06	rs647667	GCST90199687	8151	19.7243
C	T	0.00818764	-0.397999	0.0851016	2.9145e-06	rs75194109	GCST90199687	8151	21.872
T	A	0.222311	0.0812665	0.0182574	8.54089e-06	rs11126412	GCST90199687	8151	19.8128
C	T	0.784904	0.0837071	0.018929	9.77159e-06	rs4663135	GCST90199687	8151	19.5555
A	T	0.384514	0.0748445	0.0158705	2.40582e-06	rs535146	GCST90199687	8151	22.2402
T	G	0.0191146	-0.246684	0.0554495	8.6348e-06	rs145376871	GCST90199687	8151	19.7919
G	C	0.028169	0.206021	0.0459715	7.41237e-06	rs76954195	GCST90199687	8151	20.0838
G	A	0.07346	-0.129378	0.0291215	8.88449e-06	rs78921993	GCST90199687	8151	19.7376
T	A	0.0078808	-0.381288	0.0860405	9.35832e-06	rs184637108	GCST90199687	8151	19.6381
C	T	0.0203237	-0.244512	0.0539409	5.81637e-06	rs139591016	GCST90199687	8151	20.5477
A	G	0.0293864	0.209381	0.0453361	3.86671e-06	rs73766900	GCST90199687	8151	21.3298
T	A	0.0168734	0.275959	0.0591476	3.07719e-06	rs111498995	GCST90199687	8151	21.7678
G	T	0.0304893	-0.293756	0.0441641	2.90219e-11	rs62381620	GCST90199687	8151	44.242
G	T	0.000184411	-2.86664	0.562079	3.39546e-07	rs61744140	GCST90199687	8151	26.0107
T	A	0.0133227	-0.319612	0.066975	1.82303e-06	rs80179348	GCST90199687	8151	22.773
T	C	0.0120586	-0.320596	0.0696557	4.17282e-06	rs149656965	GCST90199687	8151	21.1838
A	G	0.02583	-0.22873	0.0484595	2.35808e-06	rs78263978	GCST90199687	8151	22.2786
C	A	0.0928766	-0.121016	0.0261549	3.71226e-06	rs2394872	GCST90199687	8151	21.4082
T	C	0.0133923	-0.318701	0.066826	1.85035e-06	rs77181656	GCST90199687	8151	22.7445
C	T	0.0217525	-0.229603	0.0518367	9.45159e-06	rs76379749	GCST90199687	8151	19.6192
G	T	0.0196633	-0.255385	0.0546341	2.94733e-06	rs7875568	GCST90199687	8151	21.8506
A	G	0.0203856	-0.239983	0.0535446	7.39715e-06	rs72774956	GCST90199687	8151	20.0877
A	G	0.70797	0.0767693	0.017064	6.83005e-06	rs826459	GCST90199687	8151	20.2401
T	C	0.0122956	-0.30887	0.0693354	8.40015e-06	rs74850022	GCST90199687	8151	19.8446
C	G	0.024852	0.238798	0.0488539	1.01868e-06	rs7960425	GCST90199687	8151	23.8926
C	T	0.886875	-0.116779	0.0239738	1.10964e-06	rs4783107	GCST90199687	8151	23.7277
C	T	0.142724	-0.100817	0.0215403	2.86322e-06	rs75446748	GCST90199688	8250	21.906
A	G	0.337406	-0.0770614	0.0157164	9.42707e-07	rs1890452	GCST90199688	8250	24.0418
T	C	0.0153734	0.275875	0.0608934	5.8859e-06	rs112816924	GCST90199688	8250	20.5251
T	C	0.201151	0.0978791	0.0188923	2.20805e-07	rs16824802	GCST90199688	8250	26.8417
A	C	0.307889	0.381478	0.0157461	1.16081e-129	rs1047891	GCST90199688	8250	586.939
A	G	0.194247	-0.0838786	0.0187414	7.62083e-06	rs62182612	GCST90199688	8250	20.0308
C	A	0.0176413	0.25373	0.0570551	8.70314e-06	rs77976040	GCST90199688	8250	19.7767
A	G	0.560748	0.0826592	0.0152654	6.13598e-08	rs9821781	GCST90199688	8250	29.3201
C	T	0.258424	-0.0883162	0.0172318	2.97225e-07	rs358908	GCST90199688	8250	26.2675
C	A	0.140374	-0.107576	0.021548	5.96375e-07	rs12233751	GCST90199688	8250	24.9239
T	A	0.0255581	-0.213667	0.04776	7.68538e-06	rs115090460	GCST90199688	8250	20.0146
C	T	0.208481	0.0882873	0.0184131	1.62837e-06	rs243795	GCST90199688	8250	22.9902
G	C	0.499694	-0.0672825	0.0150525	7.82701e-06	rs4947536	GCST90199688	8250	19.9796
G	C	0.400543	0.072029	0.0152368	2.27522e-06	rs11136810	GCST90199688	8250	22.3474
C	T	0.0282572	0.202404	0.0452943	7.87172e-06	rs76513761	GCST90199688	8250	19.9688
A	G	0.0158633	0.271706	0.0604624	6.99641e-06	rs78612075	GCST90199688	8250	20.1942
A	G	0.69497	0.080588	0.0163581	8.37259e-07	rs10757444	GCST90199688	8250	24.2703
C	T	0.0180032	-0.284047	0.056482	4.93093e-07	rs144831076	GCST90199688	8250	25.2907
T	G	0.0315572	0.193942	0.0427714	5.77718e-06	rs151202997	GCST90199688	8250	20.5606
G	T	0.572668	-0.115999	0.0149808	9.69793e-15	rs596603	GCST90199688	8250	59.9568
C	G	0.445641	-0.0733441	0.0154452	2.04763e-06	rs7127777	GCST90199688	8250	22.5498
G	T	0.00985641	-0.347252	0.0751899	3.86845e-06	rs11108842	GCST90199688	8250	21.329
T	C	0.351672	0.0709468	0.015894	8.05364e-06	rs2329096	GCST90199688	8250	19.925
T	C	0.0552779	0.156311	0.0326222	1.65503e-06	rs141342711	GCST90199688	8250	22.959
A	G	0.035272	0.188424	0.0402532	2.85524e-06	rs78829102	GCST90199688	8250	21.9115
T	C	0.0202867	0.23915	0.0531026	6.68267e-06	rs117206739	GCST90199688	8250	20.2819
T	C	0.143251	-0.101483	0.0214974	2.35019e-06	rs9614932	GCST90199688	8250	22.2851
G	A	0.0104006	-0.36255	0.0819826	9.7666e-06	rs187970821	GCST90199689	7158	19.5566
C	T	0.0330149	-0.206093	0.046384	8.8635e-06	rs115887046	GCST90199689	7158	19.742
A	G	0.0496689	-0.179866	0.0388237	3.60609e-06	rs73918203	GCST90199689	7158	21.4637
G	A	0.467103	0.0780611	0.0171532	5.34361e-06	rs13405102	GCST90199689	7158	20.7099
A	G	0.0115007	0.360499	0.0784962	4.37829e-06	rs79407744	GCST90199689	7158	21.0917
C	T	0.00937194	0.42291	0.0866346	1.05259e-06	rs77376288	GCST90199689	7158	23.8294
G	A	0.024409	-0.239492	0.054054	9.39685e-06	rs113654354	GCST90199689	7158	19.6303
T	C	0.440459	0.0761508	0.0170398	7.85848e-06	rs55971662	GCST90199689	7158	19.9719
A	C	0.383482	-0.0761641	0.0170125	7.57115e-06	rs7646869	GCST90199689	7158	20.0431
A	T	0.864328	0.108234	0.0242047	7.76315e-06	rs7629795	GCST90199689	7158	19.9953
T	C	0.520367	-0.0756087	0.0164302	4.18858e-06	rs6823721	GCST90199689	7158	21.1767
T	C	0.0889636	-0.151927	0.0297616	3.31142e-07	rs6810998	GCST90199689	7158	26.059
T	C	0.01307	-0.326848	0.0726276	6.78501e-06	rs138634970	GCST90199689	7158	20.2529
G	C	0.0120152	-0.350809	0.0764568	4.46812e-06	rs146058026	GCST90199689	7158	21.0528
A	G	0.0603497	-0.165539	0.0347192	1.86115e-06	rs12662646	GCST90199689	7158	22.7332
A	T	0.268308	-0.0917167	0.0190277	1.43433e-06	rs11101389	GCST90199689	7158	23.234
A	G	0.0194032	-0.271521	0.0604452	7.05527e-06	rs11817632	GCST90199689	7158	20.1782
A	G	0.11646	-0.128395	0.0260547	8.3118e-07	rs182015775	GCST90199689	7158	24.2842
T	C	0.0767077	0.140008	0.031363	8.03933e-06	rs118171449	GCST90199689	7158	19.9283
T	G	0.00830869	-0.424019	0.0914518	3.54301e-06	rs146355728	GCST90199689	7158	21.4974
C	T	0.0656601	-0.154409	0.0332636	3.4508e-06	rs60850040	GCST90199689	7158	21.548
C	G	0.453585	-0.0762769	0.0168878	6.28155e-06	rs1818709	GCST90199689	7158	20.4005
C	T	0.0454737	-0.176732	0.0399741	9.81782e-06	rs62052803	GCST90199689	7158	19.5467
C	T	0.754105	-0.0945409	0.0194924	1.23367e-06	rs296366	GCST90199689	7158	23.5239
A	G	0.143877	-0.111062	0.0236265	2.5924e-06	rs16982178	GCST90199689	7158	22.0969
A	C	0.0125152	-0.315234	0.0672785	2.79271e-06	rs116301309	GCST90199690	8239	21.954
T	C	0.0557718	-0.148526	0.0325498	5.04212e-06	rs9784059	GCST90199690	8239	20.8213
G	A	0.765692	-0.0823434	0.0178025	3.73883e-06	rs2435388	GCST90199690	8239	21.3942
G	A	0.310804	-0.0751194	0.0163022	4.06695e-06	rs11688483	GCST90199690	8239	21.233
G	A	0.118421	0.118902	0.0232367	3.10445e-07	rs73212280	GCST90199690	8239	26.1836
G	A	0.0936777	-0.113507	0.0256877	9.92862e-06	rs10512739	GCST90199690	8239	19.5252
A	G	0.0120423	-0.329439	0.0689279	1.75756e-06	rs79242179	GCST90199690	8239	22.8434
G	C	0.0166054	0.268339	0.0583171	4.19693e-06	rs149452470	GCST90199690	8239	21.1727
C	T	0.695232	0.074063	0.0167413	9.68998e-06	rs7776366	GCST90199690	8239	19.5715
G	C	0.257555	-0.0804207	0.0172759	3.23875e-06	rs57900160	GCST90199690	8239	21.6698
A	G	0.138669	-0.0981073	0.0218942	7.43023e-06	rs62577978	GCST90199690	8239	20.0791
A	G	0.055853	0.155271	0.0325321	1.8163e-06	rs12831673	GCST90199690	8239	22.7801
A	G	0.0320248	0.193608	0.0424643	5.13223e-06	rs117358502	GCST90199690	8239	20.7873
C	A	0.0789602	0.123886	0.0277549	8.06068e-06	rs77657639	GCST90199690	8239	19.9235
A	C	0.17996	0.0893043	0.0197543	6.1618e-06	rs34922061	GCST90199690	8239	20.4372
C	T	0.112471	0.105994	0.0236672	7.51556e-06	rs10459865	GCST90199690	8239	20.0571
A	G	0.00997203	0.352731	0.0751141	2.65388e-06	rs183037566	GCST90199690	8239	22.0518
T	C	0.0585443	0.143585	0.0313911	4.78341e-06	rs56407361	GCST90199691	8226	20.9221
A	G	0.105825	-0.12314	0.0242476	3.80516e-07	rs140416084	GCST90199691	8226	25.7906
T	G	0.00870465	-0.367016	0.0807331	5.46633e-06	rs149464341	GCST90199691	8226	20.6665
G	A	0.91482	-0.1202	0.0266383	6.41325e-06	rs4686501	GCST90199691	8226	20.3609
T	C	0.428694	-0.0736867	0.0152675	1.39027e-06	rs546649	GCST90199691	8226	23.2939
G	A	0.0178637	-0.253741	0.0563403	6.67718e-06	rs544646419	GCST90199691	8226	20.2835
A	G	0.0192942	-0.248871	0.0541941	4.38557e-06	rs73864608	GCST90199691	8226	21.0884
A	G	0.291059	0.156172	0.0164769	2.58604e-21	rs11133665	GCST90199691	8226	89.837
T	C	0.0161908	0.278813	0.0594002	2.6817e-06	rs79479138	GCST90199691	8226	22.0318
G	T	0.321116	0.0781977	0.0159956	1.01505e-06	rs1990897	GCST90199691	8226	23.8994
G	A	0.015379	0.287214	0.0604881	2.05169e-06	rs80220760	GCST90199691	8226	22.5461
G	C	0.0259158	0.212125	0.0474708	7.87603e-06	rs78654791	GCST90199691	8226	19.9678
G	A	0.144242	-0.106907	0.021178	4.46461e-07	rs7746774	GCST90199691	8226	25.4825
G	A	0.622218	-0.069388	0.0154645	7.22541e-06	rs10094039	GCST90199691	8226	20.1325
A	G	0.146767	0.0948989	0.0214092	9.30903e-06	rs2218687	GCST90199691	8226	19.6481
C	T	0.142707	-0.0951231	0.0213894	8.69979e-06	rs1903860	GCST90199691	8226	19.7777
C	A	0.567596	0.0673851	0.0151425	8.58469e-06	rs10886134	GCST90199691	8226	19.8031
T	C	0.0361754	-0.179716	0.0397708	6.21905e-06	rs61910449	GCST90199691	8226	20.4195
A	G	0.110438	-0.120806	0.0240792	5.24806e-07	rs111339300	GCST90199691	8226	25.1706
G	A	0.0161842	-0.27116	0.0593007	4.81645e-06	rs73154072	GCST90199691	8226	20.9089
A	G	0.261171	-0.0823478	0.0172987	1.93248e-06	rs9526057	GCST90199691	8226	22.6609
G	A	0.780847	-0.0822322	0.0180298	5.09362e-06	rs1535573	GCST90199691	8226	20.8019
A	G	0.0434889	0.167413	0.0364336	4.32686e-06	rs7145174	GCST90199691	8226	21.1142
G	T	0.0116579	-0.331065	0.0702443	2.4404e-06	rs148226190	GCST90199691	8226	22.2129
T	C	0.0484837	0.155465	0.0348044	7.93886e-06	rs12901652	GCST90199691	8226	19.9525
G	T	0.438307	0.0680514	0.015105	6.63026e-06	rs1554410	GCST90199691	8226	20.297
C	T	0.129835	0.109213	0.0224365	1.12929e-06	rs1670276	GCST90199691	8226	23.694
C	A	0.262279	0.159332	0.0168676	3.51879e-21	rs35285898	GCST90199691	8226	89.2276
G	A	0.90818	0.130261	0.0260698	5.83352e-07	rs4043681	GCST90199691	8226	24.9663
G	A	0.210838	-0.0916807	0.0182847	5.32895e-07	rs6118747	GCST90199691	8226	25.1409
T	C	0.0664537	0.169952	0.0300921	1.62586e-08	rs35042303	GCST90199691	8226	31.8968
T	A	0.00913298	0.34753	0.0778149	7.96536e-06	rs148357196	GCST90199691	8226	19.9461
G	A	0.019111	0.27034	0.0605876	8.12072e-06	rs188517032	GCST90199692	7125	19.9092
A	T	0.270845	0.0839684	0.0187574	7.58644e-06	rs12131960	GCST90199692	7125	20.0395
G	C	0.162856	-0.102419	0.0224149	4.89518e-06	rs13391525	GCST90199692	7125	20.8779
C	T	0.11165	-0.12161	0.0260117	2.93676e-06	rs79981355	GCST90199692	7125	21.8575
T	C	0.263858	0.0938403	0.0192855	1.13968e-06	rs62180249	GCST90199692	7125	23.6765
G	A	0.0126074	-0.331464	0.0744809	8.57394e-06	rs11563055	GCST90199692	7125	19.8054
T	G	0.0329989	-0.21222	0.046059	4.07416e-06	rs76762532	GCST90199692	7125	21.2297
G	A	0.0872735	-0.129284	0.0292191	9.65991e-06	rs72713558	GCST90199692	7125	19.5774
A	G	0.0192061	0.268581	0.0604753	8.94707e-06	rs12055187	GCST90199692	7125	19.724
C	T	0.0150671	0.308909	0.0687729	7.06492e-06	rs141073864	GCST90199692	7125	20.1756
G	A	0.0117325	0.34128	0.0761119	7.32821e-06	rs80028711	GCST90199692	7125	20.1056
T	C	0.00725556	-0.43597	0.0967004	6.53012e-06	rs148830279	GCST90199692	7125	20.3262
G	A	0.270452	-0.0847163	0.0188698	7.138e-06	rs2502543	GCST90199692	7125	20.1558
G	T	0.477649	0.0758092	0.0167419	5.95152e-06	rs12211905	GCST90199692	7125	20.5038
A	G	0.0642616	-0.155646	0.0338062	4.14289e-06	rs188983534	GCST90199692	7125	21.1974
A	T	0.0895377	0.131321	0.029673	9.61721e-06	rs17665117	GCST90199692	7125	19.586
T	C	0.0207334	0.268336	0.0579862	3.69963e-06	rs116991170	GCST90199692	7125	21.4145
G	A	0.381116	0.0900574	0.0170887	1.36415e-07	rs1889899	GCST90199692	7125	27.7729
A	G	0.023197	-0.247755	0.0547662	6.07207e-06	rs76427286	GCST90199692	7125	20.4654
T	C	0.0121574	-0.337827	0.075726	8.15089e-06	rs117013417	GCST90199692	7125	19.9021
A	C	0.819934	-0.104351	0.0214635	1.16325e-06	rs1157094	GCST90199692	7125	23.637
T	C	0.143109	0.108157	0.0235317	4.30193e-06	rs221084	GCST90199692	7125	21.1253
T	C	0.0238865	-0.266851	0.0539977	7.7369e-07	rs41281112	GCST90199692	7125	24.4223
A	G	0.462872	0.0775075	0.0166471	3.2256e-06	rs12900072	GCST90199692	7125	21.6776
G	C	0.00562272	0.528397	0.110597	1.77337e-06	rs142847889	GCST90199692	7125	22.8262
A	G	0.317899	-0.209871	0.016024	3.41299e-39	rs28415528	GCST90199693	8239	171.539
C	T	0.20984	-0.0858123	0.0185046	3.52889e-06	rs299647	GCST90199693	8239	21.505
G	C	0.580469	-0.0711572	0.0154677	4.21745e-06	rs6844622	GCST90199693	8239	21.1634
T	C	0.0114546	-0.330467	0.071325	3.59954e-06	rs114537113	GCST90199693	8239	21.4671
C	T	0.032466	-0.208918	0.0425154	8.9268e-07	rs80144245	GCST90199693	8239	24.1468
A	G	0.00730105	0.403688	0.0884272	4.99021e-06	rs111528473	GCST90199693	8239	20.8411
T	C	0.0236938	-0.225369	0.0493589	4.97295e-06	rs144727225	GCST90199693	8239	20.8477
C	T	0.841825	-0.0943596	0.0211094	7.82067e-06	rs488485	GCST90199693	8239	19.9811
C	T	0.0554543	0.145747	0.0327583	8.62104e-06	rs11052064	GCST90199693	8239	19.795
G	T	0.512044	-0.066296	0.0149651	9.42146e-06	rs9603710	GCST90199693	8239	19.6253
C	A	0.533242	-0.0689846	0.015239	5.98731e-06	rs9530666	GCST90199693	8239	20.4923
G	A	0.161978	-0.0943227	0.0206078	4.71619e-06	rs59627096	GCST90199693	8239	20.9493
G	A	0.703012	0.0764897	0.0169153	6.1277e-06	rs12453818	GCST90199693	8239	20.4478
T	C	0.761006	0.0823205	0.017876	4.12281e-06	rs10445235	GCST90199693	8239	21.2068
T	A	0.00863747	0.370269	0.0808217	4.62085e-06	rs148758368	GCST90199693	8239	20.9884
A	G	0.0350913	0.199454	0.044885	8.84358e-06	rs138045396	GCST90199694	7444	19.7462
C	T	0.283293	0.0873181	0.0182519	1.71797e-06	rs10194878	GCST90199694	7444	22.8872
G	T	0.039261	-0.203071	0.0427853	2.07207e-06	rs78121311	GCST90199694	7444	22.5272
A	G	0.472503	0.0805936	0.0166295	1.2571e-06	rs7699259	GCST90199694	7444	23.4878
G	A	0.157066	-0.10352	0.0224663	4.0702e-06	rs6859899	GCST90199694	7444	21.2317
T	G	0.138735	-0.105876	0.0236541	7.60496e-06	rs1388107	GCST90199694	7444	20.0347
A	G	0.129326	-0.112169	0.0248028	6.11378e-06	rs72818634	GCST90199694	7444	20.4524
G	A	0.014158	-0.31092	0.0698636	8.57152e-06	rs35094757	GCST90199694	7444	19.8059
C	A	0.0133351	-0.319455	0.0716983	8.36823e-06	rs57238734	GCST90199694	7444	19.8519
C	T	0.030274	-0.215519	0.0480665	7.33386e-06	rs72712651	GCST90199694	7444	20.1042
G	A	0.0228741	-0.282261	0.0546831	2.44633e-07	rs7038710	GCST90199694	7444	26.6438
A	G	0.153689	0.102016	0.0230217	9.36743e-06	rs7091698	GCST90199694	7444	19.6364
T	C	0.0850791	0.130505	0.0293659	8.8256e-06	rs11599254	GCST90199694	7444	19.75
A	G	0.0292732	0.342008	0.0487503	2.29104e-12	rs72868316	GCST90199694	7444	49.2173
T	C	0.152488	-0.120114	0.0228253	1.4226e-07	rs11101870	GCST90199694	7444	27.692
G	A	0.63166	0.0773975	0.0170037	5.31921e-06	rs28452143	GCST90199694	7444	20.7189
T	C	0.0193422	-0.2654	0.0595893	8.43536e-06	rs143167061	GCST90199694	7444	19.8365
A	G	0.0926578	0.127658	0.0281119	5.59713e-06	rs11235978	GCST90199694	7444	20.6213
G	T	0.0275347	-0.224046	0.0503738	8.68046e-06	rs117238703	GCST90199694	7444	19.7818
G	A	0.12214	0.115901	0.02495	3.39529e-06	rs12855367	GCST90199694	7444	21.5791
T	G	0.663938	0.0813366	0.0174666	3.21324e-06	rs1033930	GCST90199694	7444	21.6848
T	C	0.00588633	0.511207	0.107882	2.15233e-06	rs188985963	GCST90199694	7444	22.4541
A	G	0.0605772	-0.164796	0.0345099	1.79403e-06	rs78018441	GCST90199694	7444	22.8037
G	A	0.889334	0.130753	0.0261663	5.82303e-07	rs226220	GCST90199694	7444	24.97
A	G	0.0441276	-0.178534	0.0396907	6.85529e-06	rs143552547	GCST90199694	7444	20.2332
T	C	0.792873	-0.0972257	0.0210377	3.8098e-06	rs205788	GCST90199694	7444	21.3582
G	A	0.0589528	-0.155143	0.0337346	4.24655e-06	rs6701658	GCST90199695	7518	21.1501
T	C	0.0101946	0.35433	0.0790411	7.36518e-06	rs144275620	GCST90199695	7518	20.096
G	A	0.322523	-0.121817	0.0166585	2.61978e-13	rs1446585	GCST90199695	7518	53.4742
G	A	0.811002	0.0932	0.0205822	5.94939e-06	rs4668098	GCST90199695	7518	20.5045
A	C	0.0184418	-0.27591	0.0596858	3.78756e-06	rs114843083	GCST90199695	7518	21.3694
A	G	0.00961795	-0.38065	0.0824987	3.94971e-06	rs78414202	GCST90199695	7518	21.2891
A	G	0.00533903	-0.532189	0.110189	1.36676e-06	rs55947356	GCST90199695	7518	23.3268
T	C	0.00891421	-0.424108	0.085763	7.60954e-07	rs144166724	GCST90199695	7518	24.4542
T	A	0.21717	0.0909597	0.0197553	4.13827e-06	rs10965244	GCST90199695	7518	21.1998
C	G	0.0713328	-0.16477	0.0310171	1.08296e-07	rs16956661	GCST90199695	7518	28.2198
T	A	0.0369848	-0.202653	0.0427349	2.11518e-06	rs118097128	GCST90199695	7518	22.4875
A	G	0.00691832	0.441771	0.0972829	5.59642e-06	rs187521737	GCST90199695	7518	20.6216
A	T	0.0301982	-0.224184	0.0476035	2.48454e-06	rs116885105	GCST90199695	7518	22.1785
A	T	0.0630576	-0.164546	0.033017	6.239e-07	rs75684329	GCST90199695	7518	24.837
A	G	0.0217245	0.25389	0.0552438	4.3108e-06	rs11668541	GCST90199695	7518	21.1215
C	T	0.0445703	0.177296	0.0385336	4.20303e-06	rs73136572	GCST90199695	7518	21.1699
G	A	0.0162034	0.283083	0.0606415	3.03925e-06	rs115558877	GCST90199696	8272	21.7915
A	G	0.0103465	-0.375581	0.0769197	1.04609e-06	rs114830966	GCST90199696	8272	23.8414
A	G	0.974151	0.243317	0.0498295	1.04486e-06	rs1594297	GCST90199696	8272	23.8436
C	T	0.0157971	-0.277233	0.0620127	7.80092e-06	rs116020639	GCST90199696	8272	19.9861
A	G	0.377018	-0.0712734	0.0158212	6.63993e-06	rs4848147	GCST90199696	8272	20.2944
C	T	0.0105881	-0.333293	0.0747585	8.2628e-06	rs61419985	GCST90199696	8272	19.8761
A	G	0.0322933	-0.208306	0.0441862	2.42575e-06	rs62246138	GCST90199696	8272	22.2244
T	C	0.795048	0.0867398	0.0191329	5.8002e-06	rs4856225	GCST90199696	8272	20.553
T	A	0.85011	0.104566	0.0213989	1.02644e-06	rs1601568	GCST90199696	8272	23.878
C	T	0.0285056	0.208073	0.0462893	6.9548e-06	rs75972606	GCST90199696	8272	20.2055
A	G	0.0596598	-0.147385	0.0328319	7.1528e-06	rs115146351	GCST90199696	8272	20.1518
G	A	0.0109104	-0.333795	0.0733501	5.34651e-06	rs75166338	GCST90199696	8272	20.709
G	A	0.301836	-0.0770005	0.0169027	5.22598e-06	rs3849062	GCST90199696	8272	20.7527
A	G	0.432108	0.0696963	0.0156089	8.00082e-06	rs6909263	GCST90199696	8272	19.9377
A	G	0.0102711	-0.392277	0.0769037	3.38053e-07	rs45603636	GCST90199696	8272	26.019
C	T	0.0115656	-0.338886	0.0722547	2.72995e-06	rs115151170	GCST90199696	8272	21.9976
A	G	0.0326366	-0.197012	0.0437787	6.78949e-06	rs117187192	GCST90199696	8272	20.2516
T	C	0.458222	0.0694216	0.015521	7.72241e-06	rs10088682	GCST90199696	8272	20.0055
A	C	0.00587879	-0.470821	0.101083	3.19674e-06	rs73328382	GCST90199696	8272	21.6948
G	A	0.0188714	-0.259555	0.0570087	5.29086e-06	rs117728044	GCST90199696	8272	20.7289
A	G	0.661226	-0.0730759	0.016223	6.65398e-06	rs345471	GCST90199696	8272	20.2902
A	G	0.0166484	0.296117	0.0603473	9.2531e-07	rs115520044	GCST90199696	8272	24.0775
C	A	0.0162774	-0.285605	0.060652	2.49049e-06	rs77535466	GCST90199696	8272	22.1739
C	T	0.0510204	0.172201	0.0346761	6.83523e-07	rs118074685	GCST90199696	8272	24.661
G	C	0.158436	0.0976318	0.0214455	5.29969e-06	rs59603647	GCST90199696	8272	20.7257
A	G	0.791893	0.136271	0.0185101	1.81245e-13	rs1126743	GCST90199697	8240	54.1988
A	G	0.478607	-0.0714967	0.0151331	2.3065e-06	rs2351032	GCST90199697	8240	22.3211
T	C	0.89625	0.126379	0.0245728	2.7033e-07	rs3123536	GCST90199697	8240	26.4509
A	G	0.536605	-0.0668909	0.0149722	7.90801e-06	rs6719212	GCST90199697	8240	19.9601
A	G	0.0173319	-0.270487	0.0576409	2.69718e-06	rs80102840	GCST90199697	8240	22.0207
T	C	0.231974	-0.0810322	0.0181387	7.91858e-06	rs13070262	GCST90199697	8240	19.9574
T	C	0.145563	0.0978948	0.0212543	4.10725e-06	rs73135319	GCST90199697	8240	21.2141
C	G	0.0145678	-0.291786	0.0623865	2.91002e-06	rs148536062	GCST90199697	8240	21.875
A	T	0.0564846	-0.15344	0.0325258	2.38773e-06	rs75648263	GCST90199697	8240	22.2547
A	C	0.0451641	0.181186	0.0359985	4.82502e-07	rs184688493	GCST90199697	8240	25.3326
T	G	0.0156079	0.278693	0.0604881	4.07714e-06	rs114733295	GCST90199697	8240	21.2282
A	G	0.153963	0.0970377	0.020626	2.54331e-06	rs12662092	GCST90199697	8240	22.1335
G	T	0.0967329	0.114187	0.0252057	5.89203e-06	rs6983258	GCST90199697	8240	20.5228
T	A	0.0167687	0.269888	0.0575722	2.76128e-06	rs192475369	GCST90199697	8240	21.9756
T	A	0.0595855	-0.143218	0.0316604	6.08044e-06	rs55674412	GCST90199697	8240	20.4627
T	C	0.0368633	-0.173285	0.0391521	9.60228e-06	rs7116407	GCST90199697	8240	19.589
A	G	0.6779	0.0716316	0.0162007	9.80114e-06	rs35281705	GCST90199697	8240	19.5498
G	C	0.191759	0.0832833	0.0188237	9.67132e-06	rs4149067	GCST90199697	8240	19.5752
A	G	0.0162592	0.287105	0.0585823	9.5409e-07	rs146947505	GCST90199697	8240	24.0187
T	G	0.014638	-0.3048	0.0618631	8.34987e-07	rs79949294	GCST90199697	8240	24.2754
T	C	0.578776	0.0721838	0.0153097	2.4181e-06	rs11070743	GCST90199697	8240	22.2303
A	C	0.45913	-0.0690726	0.0151392	5.05477e-06	rs8054168	GCST90199697	8240	20.8164
G	T	0.505166	-0.0814315	0.0156028	1.79863e-07	rs34744504	GCST90199697	8240	27.2383
C	A	0.0182593	0.250057	0.0557587	7.3041e-06	rs185720945	GCST90199697	8240	20.1119
C	T	0.756911	-0.082091	0.0179227	4.64338e-06	rs6024739	GCST90199697	8240	20.979
G	A	0.14762	0.0978518	0.0218005	7.17206e-06	rs623898	GCST90199698	8243	20.1467
T	C	0.00894487	0.380179	0.081524	3.11034e-06	rs72754719	GCST90199698	8243	21.7473
G	A	0.00686096	0.440409	0.0934244	2.42821e-06	rs75005157	GCST90199698	8243	22.2224
G	A	0.34902	0.0730304	0.0164346	8.8424e-06	rs594855	GCST90199698	8243	19.7465
A	C	0.223096	-0.0881467	0.0182397	1.34712e-06	rs192049058	GCST90199698	8243	23.3548
G	C	0.352048	0.106097	0.0163475	8.57719e-11	rs28504259	GCST90199698	8243	42.1215
C	G	0.0289582	0.221719	0.0459139	1.37207e-06	rs72758669	GCST90199698	8243	23.3194
T	C	0.0692925	0.141234	0.0299006	2.31889e-06	rs72778532	GCST90199698	8243	22.311
T	C	0.0199167	-0.262519	0.0554772	2.22293e-06	rs191926926	GCST90199698	8243	22.392
G	A	0.00642595	0.462622	0.096872	1.79167e-06	rs17876025	GCST90199698	8243	22.8064
T	C	0.00565625	0.46237	0.102868	6.96425e-06	rs117599469	GCST90199698	8243	20.2031
A	G	0.437217	0.070309	0.0158874	9.62371e-06	rs1361218	GCST90199698	8243	19.5847
C	A	0.829783	-0.100958	0.0204135	7.58954e-07	rs7759074	GCST90199698	8243	24.4594
G	A	0.074915	-0.397805	0.0286752	9.26033e-44	rs80254170	GCST90199698	8243	192.454
G	C	0.174911	-0.426307	0.0197773	4.72082e-103	rs662138	GCST90199698	8243	464.634
A	G	0.657921	-0.0750551	0.0166474	6.52794e-06	rs2392361	GCST90199698	8243	20.3267
T	C	0.0377886	-0.178643	0.0401706	8.70369e-06	rs74505345	GCST90199698	8243	19.7768
T	G	0.0582117	-0.152833	0.0330324	3.71425e-06	rs73212370	GCST90199698	8243	21.4069
T	C	0.469755	0.0696135	0.0156968	9.21239e-06	rs10746936	GCST90199698	8243	19.6682
A	G	0.14177	-0.100863	0.0220059	4.57318e-06	rs2938016	GCST90199698	8243	21.008
T	A	0.0750183	0.137578	0.0291995	2.45692e-06	rs76370801	GCST90199698	8243	22.1997
T	G	0.769799	0.143846	0.0186464	1.21539e-14	rs1171616	GCST90199698	8243	59.5121
A	G	0.0978539	-0.119035	0.0260573	4.91885e-06	rs10999904	GCST90199698	8243	20.8685
T	C	0.249242	0.0865338	0.0181584	1.88381e-06	rs4076181	GCST90199698	8243	22.71
T	C	0.0276081	0.775156	0.0463532	8.94066e-63	rs7111570	GCST90199698	8243	279.653
T	C	0.045358	-0.174599	0.0372747	2.81177e-06	rs17419942	GCST90199698	8243	21.9409
C	A	0.0309483	0.199831	0.0448813	8.49043e-06	rs9600076	GCST90199698	8243	19.8242
C	T	0.0103175	0.356478	0.0762052	2.89864e-06	rs137953078	GCST90199698	8243	21.8825
A	G	0.00889593	-0.406794	0.0823501	7.81961e-07	rs118057342	GCST90199698	8243	24.4017
C	T	0.0877236	0.139457	0.0271292	2.74045e-07	rs79495512	GCST90199698	8243	26.4245
G	T	0.0162918	0.282029	0.061021	3.80354e-06	rs138449764	GCST90199698	8243	21.3614
A	G	0.283074	-0.0810424	0.017104	2.1561e-06	rs58452291	GCST90199698	8243	22.4507
T	C	0.00139733	-0.940072	0.205959	5.00986e-06	rs191504380	GCST90199698	8243	20.8334
T	C	0.7305	0.101579	0.0173281	4.57168e-09	rs4350602	GCST90199698	8243	34.3642
T	A	0.0126441	0.325032	0.0696894	3.10111e-06	rs79149266	GCST90199699	8085	21.753
T	C	0.0213543	-0.239907	0.0535463	7.45162e-06	rs35757962	GCST90199699	8085	20.0737
A	G	0.00981976	0.376056	0.0783431	1.58577e-06	rs112705243	GCST90199699	8085	23.0411
A	C	0.00640468	0.444759	0.09795	5.6074e-06	rs186066346	GCST90199699	8085	20.6177
A	C	0.21646	0.0848639	0.0191164	9.02436e-06	rs78453216	GCST90199699	8085	19.7076
T	C	0.00514697	-0.477422	0.10768	9.26191e-06	rs182687982	GCST90199699	8085	19.6578
A	G	0.233147	0.0810211	0.0182657	9.17721e-06	rs1527707	GCST90199699	8085	19.6754
A	G	0.0123327	-0.365035	0.0708699	2.59412e-07	rs116892987	GCST90199699	8085	26.5305
G	A	0.726704	-0.0890327	0.0177975	5.65788e-07	rs6569661	GCST90199699	8085	25.0254
T	C	0.0109154	-0.349902	0.0748375	2.93244e-06	rs180747702	GCST90199699	8085	21.8602
A	G	0.0740672	-0.131593	0.029621	8.88933e-06	rs77910442	GCST90199699	8085	19.7363
A	G	0.00203519	-0.793099	0.177766	8.13921e-06	rs143087551	GCST90199699	8085	19.9048
C	T	0.0456077	-0.191969	0.0373094	2.67058e-07	rs78937667	GCST90199699	8085	26.4744
G	T	0.0519085	-0.157102	0.0353601	8.87477e-06	rs7940662	GCST90199699	8085	19.7395
T	C	0.123086	-0.115436	0.0238656	1.31866e-06	rs111796206	GCST90199699	8085	23.3958
A	G	0.047504	-0.169477	0.0363027	3.03503e-06	rs79654336	GCST90199699	8085	21.7943
A	G	0.685902	-0.0807483	0.0175523	4.21604e-06	rs7485338	GCST90199699	8085	21.164
A	T	0.0414807	-0.182911	0.0386325	2.19435e-06	rs34180124	GCST90199699	8085	22.4168
G	A	0.0564376	-0.185265	0.0341153	5.61823e-08	rs78785915	GCST90199699	8085	29.4909
G	A	0.810751	-0.0996801	0.0197508	4.49036e-07	rs4510117	GCST90199699	8085	25.4711
C	T	0.577247	0.102938	0.0155847	3.97426e-11	rs56113850	GCST90199699	8085	43.6269
C	A	0.0902445	-0.123198	0.0274417	7.14114e-06	rs114587740	GCST90199699	8085	20.1551
G	T	0.311441	-0.0781726	0.0169873	4.18834e-06	rs4239694	GCST90199699	8085	21.1768
A	G	0.336232	0.079183	0.0166425	1.95645e-06	rs12627283	GCST90199699	8085	22.6374
T	C	0.331781	-0.0806676	0.0169773	2.01912e-06	rs139776	GCST90199699	8085	22.5767
A	C	0.00945168	-0.362072	0.0806082	7.06385e-06	rs142641102	GCST90199699	8085	20.1758
G	C	0.601933	0.107101	0.0152709	2.3263e-12	rs10788817	GCST90199700	8206	49.1878
T	C	0.0269545	-0.214162	0.0459171	3.09984e-06	rs78085499	GCST90199700	8206	21.7538
T	C	0.0316332	-0.201114	0.0429259	2.79774e-06	rs6795560	GCST90199700	8206	21.9506
G	C	0.579544	-0.0765279	0.0154597	7.41566e-07	rs6844622	GCST90199700	8206	24.504
T	C	0.403034	-0.079424	0.0155803	3.43741e-07	rs1500511	GCST90199700	8206	25.9867
G	A	0.0490473	0.156938	0.0345569	5.58724e-06	rs710362	GCST90199700	8206	20.6247
C	A	0.0142139	0.300773	0.0637358	2.36933e-06	rs78283788	GCST90199700	8206	22.2695
T	C	0.0177088	0.265639	0.057062	3.23549e-06	rs117822743	GCST90199700	8206	21.6715
G	T	0.0590176	-0.143609	0.0322178	8.29411e-06	rs10134992	GCST90199700	8206	19.8688
T	C	0.0131837	-0.340328	0.0660982	2.62127e-07	rs144872231	GCST90199700	8206	26.5104
C	T	0.00591824	-0.458639	0.0981736	2.98702e-06	rs117212316	GCST90199700	8206	21.8249
T	A	0.00855014	0.368433	0.0813538	5.93265e-06	rs148758368	GCST90199700	8206	20.5098
A	G	0.120056	-0.112598	0.0237533	2.13418e-06	rs780598	GCST90199701	8089	22.4705
A	G	0.0533779	0.153106	0.0343738	8.42311e-06	rs72673300	GCST90199701	8089	19.8394
C	G	0.00676766	0.410242	0.0928193	9.87937e-06	rs114037693	GCST90199701	8089	19.5346
T	C	0.0198983	0.244235	0.0544517	7.27912e-06	rs147647394	GCST90199701	8089	20.1184
C	G	0.5632	0.0711308	0.0154908	4.39432e-06	rs62185065	GCST90199701	8089	21.0847
T	C	0.108173	0.111363	0.0248654	7.51213e-06	rs148487090	GCST90199701	8089	20.0582
C	T	0.00396334	0.570211	0.118213	1.41004e-06	rs140718044	GCST90199701	8089	23.267
T	A	0.19316	0.0930846	0.0196272	2.10945e-06	rs12651574	GCST90199701	8089	22.4926
C	A	0.292194	0.0781342	0.0174801	7.82599e-06	rs35737522	GCST90199701	8089	19.98
A	C	0.00408821	0.573174	0.120038	1.79751e-06	rs186411642	GCST90199701	8089	22.8
T	A	0.00925926	0.370547	0.079773	3.4005e-06	rs537084084	GCST90199701	8089	21.5762
T	C	0.025296	0.241647	0.0488327	7.48013e-07	rs61577547	GCST90199701	8089	24.4873
G	A	0.0174281	0.278218	0.0582232	1.76622e-06	rs147773070	GCST90199701	8089	22.8338
T	C	0.554942	0.0720526	0.0155056	3.37002e-06	rs7918084	GCST90199701	8089	21.5935
G	A	0.372713	-0.0734024	0.0158516	3.64607e-06	rs10769857	GCST90199701	8089	21.4424
C	T	0.0127475	0.343209	0.0685362	5.50831e-07	rs79879497	GCST90199701	8089	25.0771
T	A	0.0063197	0.466933	0.0967734	1.39992e-06	rs117284243	GCST90199701	8089	23.2808
T	G	0.00731828	0.401235	0.0900838	8.42788e-06	rs118132523	GCST90199701	8089	19.8383
A	G	0.0109129	0.359193	0.0742272	1.30424e-06	rs149053219	GCST90199701	8089	23.4169
T	C	0.039472	-0.177203	0.0392903	6.48004e-06	rs80089268	GCST90199701	8089	20.341
T	A	0.102041	-0.116373	0.0251176	3.60149e-06	rs75590589	GCST90199701	8089	21.4659
A	T	0.0230128	0.235882	0.050981	3.71262e-06	rs181087352	GCST90199701	8089	21.4078
T	C	0.133709	0.100665	0.0222361	5.97983e-06	rs17129121	GCST90199701	8089	20.4946
A	G	0.0210683	-0.247876	0.0530119	2.92725e-06	rs139624237	GCST90199701	8089	21.8636
A	G	0.154834	0.101122	0.0212015	1.84611e-06	rs522043	GCST90199701	8089	22.7488
G	A	0.367863	0.0809662	0.0164631	8.74205e-07	rs11668053	GCST90199701	8089	24.1871
A	G	0.0260931	0.262208	0.0512087	3.04937e-07	rs1323009	GCST90199702	7097	26.2183
C	T	0.326017	-0.0889066	0.0180678	8.62225e-07	rs36043527	GCST90199702	7097	24.2135
G	A	0.157757	0.100767	0.0225727	8.03955e-06	rs2577620	GCST90199702	7097	19.9283
T	C	0.115799	0.127946	0.0259802	8.44664e-07	rs34321271	GCST90199702	7097	24.2532
T	C	0.0697744	0.159531	0.0335054	1.92303e-06	rs67816826	GCST90199702	7097	22.6705
G	A	0.024197	0.243472	0.0532321	4.78987e-06	rs73232175	GCST90199702	7097	20.9195
C	T	0.0181741	0.27404	0.0616399	8.75606e-06	rs62364248	GCST90199702	7097	19.7653
C	T	0.093918	0.126862	0.0284621	8.30219e-06	rs113394196	GCST90199702	7097	19.8669
G	A	0.117203	0.114149	0.0258373	9.96222e-06	rs1234128	GCST90199702	7097	19.5187
G	A	0.00631295	0.464632	0.10494	9.529e-06	rs566247205	GCST90199702	7097	19.6036
T	C	0.924616	-0.155393	0.0316191	8.90029e-07	rs289558	GCST90199702	7097	24.1526
T	G	0.0131224	-0.321473	0.0724929	9.22702e-06	rs118149671	GCST90199702	7097	19.6652
T	C	0.0403042	-0.190663	0.0420472	5.774e-06	rs116845450	GCST90199702	7097	20.5617
C	T	0.0314591	0.217928	0.0475352	4.54955e-06	rs192540541	GCST90199702	7097	21.0182
G	C	0.100086	0.123215	0.0275844	7.93809e-06	rs10896072	GCST90199702	7097	19.9526
T	C	0.0555164	0.163905	0.0362189	6.02771e-06	rs11219832	GCST90199702	7097	20.4792
A	G	0.674274	0.0830624	0.0181434	4.69215e-06	rs7136437	GCST90199702	7097	20.9591
G	A	0.0208245	0.267691	0.0578881	3.75897e-06	rs112156059	GCST90199702	7097	21.384
G	C	0.0993767	-0.12874	0.0275549	2.98107e-06	rs74891946	GCST90199702	7097	21.8288
A	G	0.0226241	0.256697	0.0561793	4.89502e-06	rs148641172	GCST90199702	7097	20.878
A	G	0.385191	-0.0775082	0.017033	5.3522e-06	rs11663973	GCST90199702	7097	20.7068
A	G	0.534847	-0.0734705	0.0165507	9.03259e-06	rs7248502	GCST90199702	7097	19.7058
T	C	0.047164	-0.156926	0.0354827	9.75159e-06	rs76683466	GCST90199703	8179	19.5594
G	A	0.265271	0.0754303	0.0169381	8.4563e-06	rs11264359	GCST90199703	8179	19.8318
A	G	0.0231946	-0.233028	0.0499864	3.13409e-06	rs78873744	GCST90199703	8179	21.7326
C	T	0.0679522	-0.144666	0.0298356	1.24223e-06	rs3755840	GCST90199703	8179	23.5106
G	A	0.319569	0.0707147	0.0160018	9.9084e-06	rs12649558	GCST90199703	8179	19.5291
T	A	0.0275123	0.204921	0.0459822	8.32995e-06	rs72737428	GCST90199703	8179	19.8606
C	T	0.838569	-0.152825	0.020322	5.47033e-14	rs274554	GCST90199703	8179	56.553
G	A	0.0103207	-0.330546	0.0747074	9.66468e-06	rs143145930	GCST90199703	8179	19.5766
[truncated: 31,574 more rows]

## Sheet: HD
Sheet S3. SNPs selected as IVs for HD
	chr.exposure	SNP	pos.exposure	effect_allele.exposure	other_allele.exposure	se.exposure	pval.exposure	beta.exposure	exposure	mr_keep.exposure	pval_origin.exposure	id.exposure	eaf.exposure	data_source.exposure	F
31	10	rs12258481	43368009	A	G	0.1568	3.274e-06	-0.729604	exposure	TRUE	reported	ZKBzJe	NA	textfile	21.6512
194	10	rs2505994	43568887	T	C	0.1207	1.306e-48	1.76902	exposure	TRUE	reported	ZKBzJe	NA	textfile	214.808
488	11	rs142851613	22182386	T	C	0.2825	3.737e-06	1.30668	exposure	TRUE	reported	ZKBzJe	NA	textfile	21.3946
489	12	rs60140646	20864629	C	T	0.25	3.354e-06	1.16196	exposure	TRUE	reported	ZKBzJe	NA	textfile	21.6025
491	13	rs34796483	31228668	A	G	0.2579	1.577e-06	1.23829	exposure	TRUE	reported	ZKBzJe	NA	textfile	23.0537
493	13	rs12428625	86708779	T	A	0.2334	2.759e-14	1.77565	exposure	TRUE	reported	ZKBzJe	NA	textfile	57.8777
524	14	rs77165025	90604400	G	A	0.1523	2.408e-07	0.786683	exposure	TRUE	reported	ZKBzJe	NA	textfile	26.6809
531	19	rs12459191	3938782	T	C	0.2001	2.408e-06	-0.943662	exposure	TRUE	reported	ZKBzJe	NA	textfile	22.2402
532	1	rs113052371	95011853	A	C	0.2253	4.659e-07	1.13555	exposure	TRUE	reported	ZKBzJe	NA	textfile	25.4035
533	20	rs6032951	10769074	T	G	0.116	3.834e-06	0.53585	exposure	TRUE	reported	ZKBzJe	NA	textfile	21.3388
576	2	rs75026391	39442135	A	T	0.2258	7.083e-07	1.11962	exposure	TRUE	reported	ZKBzJe	NA	textfile	24.5865
616	4	rs349279	132884220	T	C	0.1174	5.638e-08	0.637143	exposure	TRUE	reported	ZKBzJe	NA	textfile	29.4535
635	5	rs1845717	83974660	G	A	0.1574	4.479e-08	0.861091	exposure	TRUE	reported	ZKBzJe	NA	textfile	29.9287
726	6	rs2935063	170451098	T	C	0.1137	4.236e-06	0.522893	exposure	TRUE	reported	ZKBzJe	NA	textfile	21.1497
727	7	rs12534941	16890982	T	C	0.1682	2.981e-06	-0.785701	exposure	TRUE	reported	ZKBzJe	NA	textfile	21.8204
805	7	rs117617821	84322189	C	T	0.1773	1.947e-11	1.18994	exposure	TRUE	reported	ZKBzJe	NA	textfile	45.0439
824	7	rs77417070	150504451	T	C	0.2779	1.085e-06	1.35475	exposure	TRUE	reported	ZKBzJe	NA	textfile	23.7653
